# Supplementary material for: On the Challenge of Interpreting Census Data: Insights from a Study of an Endangered Pinniped
Source: PLoS One. 2016 May 5;11(5):e0154588. doi: 10.1371/journal.pone.0154588 (PMC4858284; doi:10.1371/journal.pone.0154588)
Supplement: S1 Table — (XLSX) [file pone.0154588.s001.xlsx]

## Sheet: warm season
date	year	SSTw	day_ of_year	daytime	cat daytime	tidal_height	SST 10 days before	total -juveniles	adults_only	ad_fem	ad_male	juveniles
2003-03-12	2003	24.087	71	17:40:00	e	1.12008	26.68	288	188	48	46	84
2003-03-14	2003	24.087	73	05:50:00	m	0.735143	26.77	248	170	46	26	46
2003-03-15	2003	24.087	74	05:50:00	m	0.596326	26.7	304	205	89	46	83
2003-03-19	2003	24.087	78	17:00:00	e	1.75176	25.9	249	153	74	33	72
2003-03-21	2003	24.087	80	17:20:00	e	2.15234	25.22	249	162	54	50	103
2003-03-22	2003	24.087	81	07:30:00	m	1.45288	25.13	234	159	52	58	72
2003-03-23	2003	24.087	82	17:30:00	e	1.78206	25.12	237	149	50	33	75
2003-03-29	2003	24.087	88	17:30:00	e	0.868165	25.54	136	89	40	15	45
2003-03-31	2003	24.087	90	17:20:00	e	1.19898	25.81	188	105	43	24	57
2003-04-06	2003	24.087	96	05:50:00	m	1.72375	24.8	236	128	53	39	62
2003-04-07	2003	24.087	97	13:40:00	n	0.928913	24.79	163	87	39	19	40
2003-04-08	2003	24.087	98	11:30:00	n	0.849556	24.63	204	116	32	34	70
2003-04-10	2003	24.087	100	07:20:00	m	1.40667	24.31	230	147	51	59	82
2003-04-11	2003	24.087	101	06:50:00	m	1.18797	24.25	160	94	28	39	57
2003-04-12	2003	24.087	102	11:40:00	n	1.57138	24.22	152	83	26	25	47
2003-04-13	2003	24.087	103	15:40:00	e	1.03194	24.17	239	132	37	46	79
2003-04-14	2003	24.087	104	10:40:00	n	1.45904	24.04	171	101	38	36	49
2003-04-15	2003	24.087	105	14:50:00	n	1.74743	23.95	251	124	50	35	65
2003-04-16	2003	24.087	106	14:20:00	n	2.26194	23.92	236	133	47	37	72
2003-04-17	2003	24.087	107	11:40:00	n	1.10054	23.88	178	99	45	25	45
2003-04-18	2003	24.087	108	11:00:00	n	0.564432	23.9	156	80	35	29	40
2003-04-19	2003	24.087	109	11:20:00	n	0.427371	23.81	223	120	39	41	79
2003-04-20	2003	24.087	110	06:30:00	m	1.70717	23.75	260	150	47	54	92
2003-04-21	2003	24.087	111	09:00:00	n	1.18549	23.55	272	145	44	49	83
2003-04-22	2003	24.087	112	06:00:00	m	1.70934	23.47	226	116	51	40	60
2003-04-22	2003	24.087	112	17:20:00	e	1.43789	23.47	181	105	37	40	57
2003-04-23	2003	24.087	113	06:00:00	m	1.38896	23.35	217	129	52	44	68
2003-04-23	2003	24.087	113	14:50:00	n	0.714	23.35	191	114	44	39	69
2003-04-24	2003	24.087	114	06:10:00	m	1.16913	23.23	240	141	69	45	70
2003-04-24	2003	24.087	114	15:30:00	e	0.674173	23.23	250	147	59	52	81
2003-04-25	2003	24.087	115	06:50:00	m	1.07757	23.04	200	120	55	24	42
2003-04-25	2003	24.087	115	16:00:00	e	0.797552	23.04	231	128	56	30	67
2003-04-26	2003	24.087	116	06:10:00	m	0.743368	22.82	205	126	58	31	46
2003-04-26	2003	24.087	116	15:20:00	e	1.07063	22.82	220	116	54	35	60
2003-04-27	2003	24.087	117	06:00:00	m	0.567581	22.57	226	118	61	35	64
2003-04-27	2003	24.087	117	15:40:00	e	1.15457	22.57	229	116	58	33	48
2007-03-06	2007	23.799	65	06:00:00	m	1.45769	25.75	276	167	77	53	168
2007-03-09	2007	23.799	68	09:55:00	n	0.888078	26.06	247	160	91	44	145
2007-03-12	2007	23.799	71	10:05:00	n	1.27468	25.77	216	127	60	23	134
2007-03-15	2007	23.799	74	16:00:00	e	0.963727	25.64	237	144	51	50	135
2007-03-18	2007	23.799	77	13:00:00	n	1.81633	25.45	179	114	45	30	122
2007-03-21	2007	23.799	80	07:30:00	m	0.969918	25.19	247	171	69	29	128
2007-03-24	2007	23.799	83	14:40:00	n	0.924839	24.65	197	118	40	25	118
2007-03-27	2007	23.799	86	17:00:00	e	0.822717	23.65	119	139	58	31	121
2008-03-04	2008	26.124	64	15:00:00	e	1.30024	25.75	325	157	104	44	106
2008-03-07	2008	26.124	67	09:00:00	n	0.406408	26.03	236	122	78	26	77
2008-03-10	2008	26.124	70	07:30:00	m	1.05496	26.35	233	110	75	23	73
2008-03-13	2008	26.124	73	15:00:00	e	0.99008	26.53	195	104	64	26	85
2008-03-16	2008	26.124	76	15:00:00	e	0.904868	26.69	308	177	116	50	102
2009-04-28	2009	24.89	118	12:00:00	n	0.666585	25.21	213	106	44	20	30
2009-05-01	2009	24.89	121	16:30:00	e	1.10266	25.3	207	118	55	28	41
2010-04-13	2010	26.242	103	07:30:00	m	0.485718	26.61	118	67	37	30	95
2010-04-17	2010	26.242	107	14:00:00	n	1.36964	26.7	92	49	33	15	80
2010-04-19	2010	26.242	109	13:00:00	n	0.759562	26.61	87	46	25	21	79
2010-04-25	2010	26.242	115	06:30:00	m	0.603156	26.63	164	107	67	38	111
2011-03-05	2011	26.119	64	12:40:00	n	1.27209	26.18	172	94	55	27	58
2011-03-08	2011	26.119	67	06:00:00	m	1.5787	26.42	213	140	72	45	95
2011-03-13	2011	26.119	72	17:00:00	e	1.12867	26.37	222	144	51	58	120
2011-03-16	2011	26.119	75	17:00:00	e	0.7096	26.35	282	187	90	70	102
2011-03-19	2011	26.119	78	05:50:00	m	0.826054	26.06	241	163	101	46	91
2011-03-22	2011	26.119	81	12:45:00	n	0.908086	26.04	163	107	53	29	88
2011-03-24	2011	26.119	83	17:00:00	e	1.73472	25.87	218	150	86	41	108
2012-03-09	2012	25.996	69	15:00:00	e	2.15812	26.62	216	144	90	54	227
2012-03-15	2012	25.996	75	17:00:00	e	1.0883	26.24	229	173	95	71	168
2012-03-22	2012	25.996	82	05:45:00	m	1.09463	25.41	231	181	96	81	199
2012-03-27	2012	25.996	87	05:45:00	m	1.77972	25.45	152	118	76	41	151
2012-04-04	2012	25.996	95	05:45:00	m	0.557351	26.15	262	210	120	86	215
2012-04-12	2012	25.996	103	16:45:00	e	1.32232	26.28	174	135	73	58	147
2013-02-26	2013	24.821	57	17:30:00	e	1.4153	25.3	219	152	91	37	144
2013-03-01	2013	24.821	60	16:30:00	e	1.97613	25.36	292	190	120	60	159
2013-03-04	2013	24.821	63	15:00:00	e	0.855479	25.41	227	146	88	47	138
2013-03-07	2013	24.821	66	16:30:00	e	0.646101	25.89	234	146	91	48	131
2013-03-10	2013	24.821	69	14:30:00	n	1.89472	26.17	209	121	66	42	132
2013-03-12	2013	24.821	71	14:30:00	n	1.98313	26.39	231	139	82	49	143
2014-03-22	2014	25.728	81	16:45:00	e	1.5076	25.68	220	129	76	43	87
2014-03-27	2014	25.728	86	13:00:00	n	1.62327	24.93	200	88	28	19	60
2015-03-05	2015	25.6645	64	17:45:00	e	1.24	25.45	157	88	42	24	110
2015-03-08	2015	25.6645	67	14:30:00	n	1.47	25.4	112	46	33	12	101
2015-03-11	2015	25.6645	70	05:45:00	m	1.8	25.33	166	93	60	23	123
2015-03-14	2015	25.6645	73	12:00:00	n	1.09	25.35	120	56	32	10	87
2015-03-17	2015	25.6645	76	17:20:00	e	0.63	25.31	175	114	65	32	95
2015-03-19	2015	25.6645	78	14:15:00	n	2.08	25.21	171	74	39	23	133

## Sheet: Cold season
date	year	SST_season	day_ of_year	daytime	catdaytime	tidal_height	SST 10 days before	total -pups	adults_only	ad_fem	ad_male	pups	im
2003-09-17	2003	22.9426	260	06:15:00	m	1.7255	20.81	194	91	72	12	13	103
2003-09-18	2003	22.9426	261	12:10:00	n	0.859974	20.76	135	68	50	8	12	67
2003-09-19	2003	22.9426	262	17:00:00	e	1.01307	20.71	117	58	35	13	14	59
2003-09-20	2003	22.9426	263	13:25:00	n	1.01783	20.71	109	40	29	4	14	69
2003-09-21	2003	22.9426	264	13:15:00	n	1.18977	20.76	126	56	41	8	18	70
2003-09-22	2003	22.9426	265	06:10:00	m	0.816785	20.88	192	111	83	17	18	81
2003-09-23	2003	22.9426	266	17:30:00	e	0.714558	21.09	126	79	59	12	20	47
2003-09-27	2003	22.9426	270	06:15:00	m	1.11955	21.95	207	113	84	25	19	94
2003-09-29	2003	22.9426	272	06:15:00	m	1.62883	22.2	178	89	65	12	27	89
2003-10-01	2003	22.9426	274	17:40:00	e	1.70154	22.32	171	102	89	10	31	69
2003-10-04	2003	22.9426	277	15:25:00	e	0.614935	22.47	204	118	85	20	36	86
2003-10-09	2003	22.9426	282	15:15:00	e	1.27723	23.01	183	86	67	14	38	97
2003-10-12	2003	22.9426	285	11:30:00	n	0.710109	23.4	157	88	68	12	43	69
2003-10-16	2003	22.9426	289	12:00:00	n	0.526525	23.45	171	95	73	20	45	76
2003-10-18	2003	22.9426	291	14:30:00	n	1.02583	23.32	217	110	89	15	50	107
2003-10-20	2003	22.9426	293	14:50:00	n	0.865867	23.24	202	108	79	24	49	94
2003-10-24	2003	22.9426	297	14:40:00	n	1.72371	23.17	220	111	86	22	52	109
2003-10-26	2003	22.9426	299	15:13:00	e	2.16508	23.32	236	120	98	20	57	116
2003-10-29	2003	22.9426	302	11:00:00	n	0.105172	23.31	199	83	55	23	56	116
2003-10-31	2003	22.9426	304	11:40:00	n	0.302789	23.26	180	87	67	20	56	93
2003-11-01	2003	22.9426	305	14:15:00	n	0.496752	23.2	179	94	69	20	53	85
2003-11-02	2003	22.9426	306	06:10:00	m	1.1578	23.18	210	116	87	23	60	94
2003-11-03	2003	22.9426	307	11:15:00	n	1.53476	23.14	193	103	80	23	60	90
2003-11-04	2003	22.9426	308	09:45:00	n	1.35485	23.09	194	100	73	24	61	94
2003-11-05	2003	22.9426	309	06:10:00	m	0.496937	22.97	207	118	85	29	59	89
2003-11-06	2003	22.9426	310	09:40:00	n	0.978852	22.87	175	88	68	18	59	87
2003-11-09	2003	22.9426	313	06:20:00	m	0.952944	22.64	217	128	91	36	63	89
2003-11-12	2003	22.9426	316	14:10:00	n	1.23957	22.34	171	92	68	19	61	79
2003-11-14	2003	22.9426	318	06:25:00	m	1.52312	22.15	239	134	93	31	62	105
2003-11-16	2003	22.9426	320	06:25:00	m	1.52129	22.16	167	88	49	37	64	79
2003-11-19	2003	22.9426	323	06:20:00	m	0.960326	22.51	158	79	53	22	68	79
2004-09-08	2004	22283	252	17:15:00	e	0.868634	21.58	176	87	62	20	20	89
2004-09-13	2004	22283	257	06:10:00	m	0.871274	21.35	201	126	80	35	27	75
2004-09-15	2004	22283	259	06:10:00	m	1.12801	21.15	184	94	66	23	28	90
2004-09-18	2004	22283	262	10:30:00	n	0.319654	20.73	155	76	61	11	43	79
2004-09-21	2004	22283	265	11:00:00	n	0.952611	20.66	180	102	71	25	51	78
2004-09-25	2004	22283	269	17:00:00	e	0.673042	20.43	226	126	91	29	61	100
2004-09-29	2004	22283	273	06:10:00	m	1.1012	20.69	237	132	85	45	61	105
2004-10-03	2004	22283	277	11:40:00	n	0.387587	21.16	211	110	75	23	57	101
2004-10-05	2004	22283	279	06:10:00	m	1.60084	21.39	222	133	94	32	79	89
2004-10-08	2004	22283	282	11:10:00	n	1.362	21.66	220	139	98	40	81	81
2004-10-11	2004	22283	285	07:10:00	m	0.590027	21.66	189	102	74	25	82	87
2004-10-13	2004	22283	287	07:30:00	m	0.3988	21.52	198	120	92	26	83	78
2004-10-16	2004	22283	290	15:00:00	e	1.78203	21.46	224	119	90	24	83	105
2004-10-18	2004	22283	292	11:00:00	n	0.251478	21.46	237	136	86	43	93	101
2004-10-20	2004	22283	294	11:00:00	n	0.881675	21.48	218	115	88	23	94	103
2004-10-24	2004	22283	298	06:05:00	m	0.546104	21.55	209	128	91	34	108	81
2004-10-26	2004	22283	300	11:50:00	n	1.50362	21.63	234	146	122	21	113	88
2004-10-29	2004	22283	303	06:05:00	m	1.16374	21.69	216	130	90	35	116	86
2004-10-31	2004	22283	305	06:15:00	m	1.42277	21.84	228	134	94	40	105	94
2004-11-03	2004	22283	308	11:00:00	n	0.795544	21.87	213	131	96	31	95	82
2004-11-05	2004	22283	310	12:00:00	n	0.995882	21.87	236	130	103	26	113	106
2004-11-07	2004	22283	312	11:00:00	n	1.45104	21.94	214	119	84	33	122	95
2004-11-10	2004	22283	315	13:00:00	n	1.84547	22.02	224	122	90	32	128	102
2004-11-13	2004	22283	318	12:00:00	n	1.12433	22.32	203	124	89	29	114	79
2004-11-15	2004	22283	320	16:30:00	e	2.11449	22.6	197	117	81	33	141	80
2004-11-17	2004	22283	322	17:00:00	e	1.61542	22.71	195	135	99	35	131	60
2004-11-19	2004	22283	324	12:25:00	n	0.798276	22.71	240	133	97	34	125	107
2004-11-21	2004	22283	326	09:30:00	n	1.53538	22.66	164	102	72	25	129	62
2005-10-01	2005	21.801	274	15:30:00	e	1.40052	20	126	39	34	3	25	87
2005-10-02	2005	21.801	275	06:05:00	m	0.885726	20.13	177	85	62	16	23	92
2005-10-02	2005	21.801	275	16:15:00	e	1.38714	20.13	196	68	57	10	21	128
2005-10-05	2005	21.801	278	06:20:00	m	1.215	20.2	150	65	45	15	21	85
2005-10-08	2005	21.801	281	16:50:00	e	1.64625	19.84	208	106	67	31	23	102
2005-10-11	2005	21.801	284	15:50:00	e	0.819184	19.88	223	103	68	25	31	120
2005-10-14	2005	21.801	287	06:05:00	m	0.53125	19.92	232	116	80	34	31	116
2005-10-17	2005	21.801	290	08:50:00	m	0.24587	20.5	230	84	52	25	36	146
2005-10-20	2005	21.801	293	14:20:00	n	1.37576	20.97	205	86	53	21	40	119
2005-10-23	2005	21.801	296	09:00:00	n	1.18984	21.4	201	103	58	33	48	98
2005-10-26	2005	21.801	299	15:15:00	e	0.787846	21.76	241	126	86	37	57	115
2005-10-29	2005	21.801	302	06:10:00	m	0.591579	21.85	208	115	82	31	63	93
2005-11-01	2005	21.801	305	13:25:00	n	1.71691	21.92	227	99	69	26	68	128
2005-11-04	2005	21.801	308	06:05:00	m	1.29778	21.96	208	124	88	29	67	84
2005-11-07	2005	21.801	311	14:40:00	n	0.972715	22.08	241	133	86	38	71	108
2006-09-18	2006	24.126	261	11:00:00	n	1.48504	23.71	191.73	55	40	15	14	133
2006-11-23	2006	24.126	327	12:00:00	n	0.808537	24.55	140.99	137	93	32	90	101
2006-11-26	2006	24.126	330	17:00:00	e	1.51686	24.73	243.25	125	85	36	104	113
2007-09-13	2007	20.598	256	08:00:00	m	0.783495	21.41	244	129	102	16	10	115
2007-09-16	2007	20.598	259	15:00:00	e	1.23243	20.88	195	82	61	14	18	113
2007-09-19	2007	20.598	262	10:00:00	n	1.17413	19.85	239	108	72	29	14	131
2007-09-22	2007	20.598	265	14:00:00	n	1.08231	19.08	250	124	98	25	18	126
2007-09-25	2007	20.598	268	07:00:00	m	0.4048	18.81	229	110	75	23	19	119
2007-09-28	2007	20.598	271	17:00:00	e	1.71248	18.87	219	99	76	21	17	120
2007-10-01	2007	20.598	274	09:00:00	n	0.987441	19.1	181	76	55	21	17	105
2007-10-04	2007	20.598	277	07:00:00	m	1.44469	18.79	222	107	73	34	17	115
2007-10-07	2007	20.598	280	11:00:00	n	1.50657	18.44	204	97	79	18	20	107
2007-10-10	2007	20.598	283	12:00:00	n	1.31784	18.49	213	110	81	28	20	103
2007-10-13	2007	20.598	286	15:00:00	e	1.68108	18.73	217	97	75	22	22	120
2007-10-16	2007	20.598	289	13:00:00	n	0.787021	19.07	185	95	70	25	24	90
2007-10-19	2007	20.598	292	16:00:00	e	0.980759	19.34	218	102	76	26	26	116
2007-10-22	2007	20.598	295	14:00:00	n	1.14728	19.4	268	127	99	28	28	141
2007-10-25	2007	20.598	298	11:00:00	n	1.23846	19.63	232	127	91	36	29	105
2007-10-28	2007	20.598	301	08:00:00	m	0.686121	19.97	286	150	106	42	28	136
2007-10-31	2007	20.598	304	06:00:00	m	1.94674	20.29	256	134	92	42	32	122
2007-11-03	2007	20.598	307	09:00:00	n	1.54098	20.78	232	121	81	40	37	111
2007-11-06	2007	20.598	310	15:00:00	e	1.26758	20.87	271	136	88	48	41	135
2007-11-09	2007	20.598	313	06:00:00	m	0.897282	21.14	245	133	93	38	40	112
2007-11-12	2007	20.598	316	09:30:00	n	0.390796	21.4	236	127	89	32	51	109
2007-11-15	2007	20.598	319	13:00:00	n	0.746475	21.72	238	123	71	39	45	115
2007-11-18	2007	20.598	322	10:00:00	n	1.29054	21.89	235	116	77	27	51	119
2007-11-21	2007	20.598	325	17:00:00	e	0.557473	21.9	252	153	91	41	52	99
2007-11-24	2007	20.598	328	13:00:00	n	1.7674	21.71	247	133	79	32	51	114
2007-11-27	2007	20.598	331	16:00:00	e	1.94303	21.54	255	135	95	29	55	120
2007-11-30	2007	20.598	334	06:00:00	m	1.65654	21.3	216	117	66	37	65	99
2007-12-03	2007	20.598	337	16:00:00	e	0.654098	21.04	232	129	78	37	67	103
2007-12-06	2007	20.598	340	09:00:00	n	0.955122	21.09	221	112	85	18	58	109
2007-12-09	2007	20.598	343	17:00:00	e	1.33524	20.93	251	121	83	31	52	130
2007-12-12	2007	20.598	346	07:00:00	m	1.095	21.18	227	123	68	44	64	104
2007-12-15	2007	20.598	349	06:00:00	m	1.72855	21.25	202	140	90	31	69	62
2007-12-18	2007	20.598	352	14:00:00	n	0.686593	21.6	248	136	94	27	61	112
2007-12-21	2007	20.598	355	08:00:00	m	0.854118	21.94	260	149	96	38	76	111
2007-12-24	2007	20.598	358	06:00:00	m	0.868538	22.3	261	141	93	29	69	120
2007-12-27	2007	20.598	361	10:00:00	n	0.397181	22.18	212	121	80	22	71	91
2007-12-30	2007	20.598	364	13:00:00	n	0.529292	22.12	209	115	56	30	67	94
2008-01-02	2007	20.598	367	17:00:00	e	0.868571	21.92	258	156	85	36	78	102
2008-01-05	2007	20.598	370	11:00:00	n	1.31904	22.31	181	104	51	29	85	77
2008-01-08	2007	20.598	373	10:00:00	n	0.655279	22.51	213	111	73	22	80	102
2008-01-11	2007	20.598	376	16:00:00	e	1.82164	22.54	219	127	54	42	79	92
2008-01-14	2007	20.598	379	08:00:00	m	1.43719	22.57	183	105	61	17	79	78
2008-09-15	2008	22.916	259	06:30:00	m	0.837097	23.42	131	46	26	6	16	85
2008-09-18	2008	22.916	262	07:00:00	m	1.23261	23.3	113	48	33	7	14	65
2008-09-21	2008	22.916	265	17:00:00	e	1.36759	23.14	95	48	30	7	24	47
2008-09-24	2008	22.916	268	08:00:00	m	1.35263	22.97	89	28	18	3	26	61
2008-09-27	2008	22.916	271	16:00:00	e	1.20838	22.62	90	36	20	7	24	54
2008-09-30	2008	22.916	274	09:00:00	n	0.20896	22.47	104	41	24	10	24	63
2008-10-03	2008	22.916	277	12:30:00	n	0.716253	22.6	79	31	21	3	23	48
2008-10-06	2008	22.916	280	15:00:00	e	0.936701	22.84	92	38	31	6	27	54
2008-10-09	2008	22.916	283	13:00:00	n	1.13392	23.07	101	42	25	6	30	59
2008-10-12	2008	22.916	286	11:00:00	n	1.42033	23.18	145	77	56	11	32	68
2008-10-15	2008	22.916	289	14:00:00	n	1.87444	23.11	145	70	46	11	33	75
2008-10-18	2008	22.916	292	10:00:00	n	0.327124	22.73	101	45	30	7	39	56
2008-10-21	2008	22.916	295	06:00:00	m	1.55092	22.46	145	85	57	18	44	60
2008-10-25	2008	22.916	299	17:00:00	e	0.703432	22.72	142	82	49	30	48	60
2008-10-27	2008	22.916	301	07:00:00	m	0.405447	23.1	170	97	60	29	49	73
2008-10-30	2008	22.916	304	12:00:00	n	0.97172	23.52	106	49	36	10	57	57
2008-11-02	2008	22.916	307	17:00:00	e	1.73286	23.57	115	58	42	11	61	57
2008-11-05	2008	22.916	310	16:00:00	e	1.06853	23.41	169	106	70	31	68	63
2008-11-08	2008	22.916	313	13:00:00	n	1.16196	23.2	155	90	61	26	72	65
2008-11-11	2008	22.916	316	11:00:00	n	1.41914	23.08	161	94	75	16	73	67
2008-11-14	2008	22.916	319	08:30:00	m	0.146711	23.26	160	104	73	24	74	56
2008-11-17	2008	22.916	322	15:00:00	e	1.24937	23.42	149	99	74	24	80	50
2008-11-20	2008	22.916	325	09:00:00	n	1.57799	23.36	182	130	93	21	90	52
2008-11-23	2008	22.916	328	14:00:00	n	1.28527	23.2	171	104	78	20	79	67
2008-11-26	2008	22.916	331	09:00:00	n	0.602016	23.11	160	92	58	28	91	68
2008-11-29	2008	22.916	334	15:00:00	e	1.69501	22.86	183	117	77	33	85	66
2008-12-02	2008	22.916	337	09:00:00	n	0.910909	22.54	159	100	63	30	93	59
2008-12-05	2008	22.916	340	14:00:00	n	0.699385	22.06	144	94	62	19	90	50
2008-12-08	2008	22.916	343	13:00:00	n	1.19228	21.67	165	104	72	23	93	61
2008-12-11	2008	22.916	346	10:00:00	n	1.0515	21.8	133	85	60	15	92	48
2008-12-14	2008	22.916	349	16:00:00	e	2.12989	22.12	189	132	94	29	95	57
2008-12-17	2008	22.916	352	08:00:00	m	1.35936	22.5	161	97	76	20	96	64
2008-12-20	2008	22.916	355	12:00:00	n	1.10875	22.62	143	87	69	16	88	56
2008-12-23	2008	22.916	358	08:00:00	m	0.895228	22.64	139	86	64	17	93	53
2008-12-26	2008	22.916	361	10:00:00	n	0.809601	22.61	130	82	64	16	93	48
2008-12-29	2008	22.916	364	08:00:00	m	0.76344	22.7	158	104	82	16	100	54
2009-01-01	2008	22.916	366	11:00:00	n	0.488043	22.87	122	73	56	15	93	49
2009-01-04	2008	22.916	369	06:00:00	m	1.3777	22.96	182	122	99	18	98	60
2009-01-07	2008	22.916	372	15:00:00	e	0.935537	23.02	176	114	95	17	97	62
2009-01-10	2008	22.916	375	07:00:00	m	0.32901	23.08	177	118	96	19	90	59
2009-01-13	2008	22.916	378	16:00:00	e	2.13722	23.26	208	135	91	32	102	73
2009-01-16	2008	22.916	381	17:00:00	e	1.55274	23.61	149	93	65	19	101	56
2009-01-20	2008	22.916	385	07:00:00	m	1.05872	23.97	167	121	95	21	84	46
2009-09-11	2009	23.415	254	16:45:00	e	1.26311	22.99	126	54	44	6	10	72
2009-09-16	2009	23.415	259	15:00:00	e	1.24213	22.57	145	43	30	13	1	102
2009-09-21	2009	23.415	264	09:00:00	n	0.4644	22.58	162	59	46	13	4	103
2009-09-26	2009	23.415	269	10:00:00	n	1.32086	22.52	154	60	46	11	4	94
2009-10-01	2009	23.415	274	17:00:00	e	1.032	22.48	165	80	58	20	8	85
2009-10-06	2009	23.415	279	14:00:00	n	1.48057	22.77	156	68	61	7	14	88
2009-10-11	2009	23.415	284	11:00:00	n	1.00455	22.93	146	51	34	16	13	95
2009-10-16	2009	23.415	289	08:00:00	m	0.541304	23.46	154	61	36	21	16	93
2009-10-21	2009	23.415	294	05:30:00	m	1.66729	23.49	157	82	55	23	22	75
2009-10-26	2009	23.415	299	12:00:00	n	1.02187	22.71	169	72	55	14	32	97
2009-10-31	2009	23.415	304	16:00:00	e	1.12701	22.88	188	93	76	15	39	95
2009-11-05	2009	23.415	309	07:00:00	m	1.04937	23.53	190	99	65	33	46	91
2009-11-11	2009	23.415	315	09:00:00	n	1.58703	23.38	153	77	49	28	52	76
2009-11-16	2009	23.415	320	13:00:00	n	1.63371	22.98	121	61	47	14	56	60
2009-11-21	2009	23.415	325	08:00:00	m	1.14032	22.76	146	86	57	28	58	60
2009-11-26	2009	23.415	330	15:00:00	e	0.768524	22.93	149	75	53	20	57	74
2009-12-01	2009	23.415	335	05:30:00	m	0.789191	23.4	174	114	84	25	70	60
2009-12-06	2009	23.415	340	17:00:00	e	1.89016	23.68	175	96	66	29	78	79
2010-09-28	2010	20.831	271	10:00:00	n	0.689468	21.23	126	47	41	4	5	79
2010-10-01	2010	20.831	274	14:00:00	n	0.607835	20.92	84	28	19	9	3	56
2010-10-04	2010	20.831	277	16:00:00	e	0.74856	20.67	98	46	35	11	6	52
2010-10-07	2010	20.831	280	12:00:00	n	1.50341	20.28	90	44	33	11	5	46
2010-10-10	2010	20.831	283	05:30:00	m	1.6796	20.09	146	75	57	16	7	71
2010-10-13	2010	20.831	286	13:00:00	n	0.487853	19.82	106	53	41	11	10	53
2010-10-16	2010	20.831	289	08:00:00	m	1.36114	19.72	149	76	65	11	11	73
2010-10-19	2010	20.831	292	15:00:00	e	1.22672	19.67	138	69	55	14	11	69
2010-10-22	2010	20.831	295	07:00:00	m	0.60383	20.14	178	98	69	27	17	80
2010-10-25	2010	20.831	298	17:00:00	e	1.68199	20.29	165	95	76	19	16	70
2010-10-28	2010	20.831	301	09:00:00	n	1.00222	20.39	191	111	96	15	24	80
2010-10-31	2010	20.831	304	11:00:00	n	1.21499	20.28	148	86	64	22	22	62
2010-11-03	2010	20.831	307	14:00:00	n	1.39144	20.35	172	96	76	17	22	76
2010-11-06	2010	20.831	310	10:00:00	n	0.603602	20.51	122	60	45	14	26	62
2010-11-09	2010	20.831	313	13:00:00	n	0.901034	20.22	166	106	79	26	30	60
2010-11-12	2010	20.831	316	05:30:00	m	1.51832	20.31	171	103	79	21	32	68
2010-11-15	2010	20.831	319	12:00:00	n	1.23852	20.66	152	75	59	15	32	77
2010-11-18	2010	20.831	322	09:00:00	n	1.0223	21.45	188	113	90	23	37	75
2010-11-21	2010	20.831	325	16:00:00	e	1.52533	21.71	200	123	96	27	45	77
2010-11-24	2010	20.831	328	08:00:00	m	0.78246	21.49	173	111	87	23	43	62
2010-11-27	2010	20.831	331	16:00:00	e	1.26083	21.06	247	183	144	38	50	64
2010-11-30	2010	20.831	334	15:00:00	e	0.582997	20.79	218	146	108	37	52	72
2010-12-03	2010	20.831	337	07:00:00	m	0.404209	20.93	216	141	101	36	49	75
2010-12-06	2010	20.831	340	10:00:00	n	0.478298	21.59	164	110	83	25	64	54
2010-12-09	2010	20.831	343	17:00:00	e	1.92553	21.83	165	94	71	21	69	71
2011-09-08	2011	21.799	251	16:30:00	e	0.780079	22.79	129	50	36	14	2	79
2011-09-14	2011	21.799	257	14:00:00	n	1.44978	22.02	178	72	55	16	5	106
2011-09-20	2011	21.799	263	05:45:00	m	1.43606	21.33	150	75	61	13	10	75
2011-09-26	2011	21.799	269	17:00:00	e	0.968946	21.87	93	50	30	17	10	43
2011-10-02	2011	21.799	275	12:00:00	n	0.174894	21.78	93	41	28	12	18	52
2011-10-08	2011	21.799	281	10:00:00	n	1.28066	21.08	180	96	75	20	28	84
2011-10-14	2011	21.799	287	08:00:00	m	0.764947	21.29	151	88	66	19	38	63
2011-10-20	2011	21.799	293	08:00:00	m	1.55321	20.93	141	77	63	14	53	64
2011-10-26	2011	21.799	299	17:00:00	e	1.12228	21.7	195	125	89	34	73	70
2011-10-31	2011	21.799	304	05:20:00	m	2.065	22.66	159	86	66	20	80	73
2011-11-06	2011	21.799	310	14:00:00	n	1.29863	22.38	187	106	84	22	84	81
2011-11-12	2011	21.799	316	10:00:00	n	0.429679	21.5	196	122	99	23	99	74
2011-11-18	2011	21.799	322	12:00:00	n	0.805806	20.86	171	104	78	25	105	67
2011-11-24	2011	21.799	328	05:20:00	m	0.729765	20.7	200	150	121	29	129	50
2011-11-30	2011	21.799	334	14:00:00	n	0.759347	21.17	123	78	65	13	129	45
2011-12-06	2011	21.799	340	05:30:00	m	0.599	22.26	207	145	119	26	132	62
2011-12-07	2011	21.799	341	17:00:00	e	0.93375	22.48	181	120	96	24	139	61
2012-09-20	2012	21.967	264	14:30:00	n	1.11089	22.11	259	83	65	18	7	176
2012-09-28	2012	21.967	272	16:30:00	e	1.14113	21.84	250	101	80	20	7	149
2012-10-04	2012	21.967	278	16:30:00	e	1.70485	21.7333	211	78	65	13	10	133
2012-10-10	2012	21.967	284	05:30:00	m	0.969919	NA	205	85	65	19	11	120
2012-10-16	2012	21.967	290	13:00:00	n	1.52305	NA	186	78	60	16	16	108
2012-10-23	2012	21.967	297	10:00:00	n	1.54159	NA	204	96	78	18	17	108
2012-10-29	2012	21.967	303	09:00:00	n	0.429187	NA	215	107	85	22	22	108
2012-11-04	2012	21.967	309	17:00:00	e	1.54504	NA	213	110	83	27	27	103
2012-11-10	2012	21.967	315	13:00:00	n	1.40038	22.26	223	79	61	18	35	144
2012-11-16	2012	21.967	321	08:30:00	m	0.577177	21.49	231	117	94	22	34	114
2012-11-22	2012	21.967	327	17:00:00	e	0.753176	21.31	263	138	103	35	38	125
2012-11-28	2012	21.967	333	05:30:00	m	1.06346	21.8	257	149	112	37	45	108
2012-12-02	2012	21.967	337	12:00:00	n	0.654908	21.84	175	91	74	17	62	84
2012-12-05	2012	21.967	340	15:00:00	e	0.972961	21.75	191	79	63	16	61	112
2013-09-23	2013	21.954	266	15:00:00	e	1.35472	21.27	230	83	64	19	9	147
2013-09-29	2013	21.954	272	16:30:00	e	0.692275	20.99	164	53	42	11	9	111
2013-10-05	2013	21.954	278	14:00:00	n	1.83011	20.95	172	63	48	15	14	109
2013-10-11	2013	21.954	284	15:00:00	e	0.832141	21.46	146	57	45	12	14	89
2013-10-17	2013	21.954	290	16:30:00	e	1.12767	21.72	168	78	54	23	22	90
2013-10-23	2013	21.954	296	09:00:00	n	0.883102	21.51	186	79	59	20	26	107
2013-10-29	2013	21.954	302	05:45:00	m	0.909892	21.77	164	82	60	22	30	82
2013-11-04	2013	21.954	308	11:00:00	n	0.798065	21.88	125	52	38	14	38	73
2013-11-10	2013	21.954	314	08:00:00	m	1.74427	22.13	132	46	37	9	40	86
2013-11-16	2013	21.954	320	05:30:00	m	0.832966	21.86	195	94	69	25	48	101
2013-11-23	2013	21.954	327	16:30:00	e	1.39813	21.64	115	47	40	7	53	68
2013-11-29	2013	21.954	333	05:30:00	m	0.542285	22.06	174	83	60	22	53	91
2013-12-05	2013	21.954	339	05:30:00	m	1.58	22.04	145	51	41	10	62	94
2013-12-08	2013	21.954	342	16:30:00	e	1.3544	22.27	128	43	34	9	67	85
2014-10-07	2014	22.537	280	15:07:00	e	1.61954	21.78	115	56	43	13	8	59
2014-10-12	2014	22.537	285	16:30:00	e	1.79818	21.57	84	38	26	12	11	46
2014-10-18	2014	22.537	291	05:45:00	m	0.869123	21.28	113	60	46	14	10	53
2014-10-21	2014	22.537	294	11:00:00	n	1.3379	21.37	84	45	36	9	12	39
2014-10-24	2014	22.537	297	16:30:00	e	1.5651	21.51	139	71	51	17	16	68
2014-10-29	2014	22.537	302	17:00:00	e	1.57108	21.88	70	31	21	9	21	39
2014-11-02	2014	22.537	306	10:30:00	n	1.73008	21.94	75	33	30	3	24	42
2014-11-06	2014	22.537	310	16:30:00	m	1.36436	21.9	123	64	43	21	31	59
2014-11-09	2014	22.537	313	15:00:00	e	1.70545	21.79	129	77	52	24	39	52
2014-11-13	2014	22.537	317	16:45:00	e	1.24783	21.81	110	65	52	13	42	45
2014-11-17	2014	22.537	321	05:30:00	m	0.7675	22.27	119	58	42	14	41	61
2014-11-21	2014	22.537	325	14:00:00	n	1.89587	22.79	103	40	34	5	52	63
2014-11-25	2014	22.537	329	16:45:00	e	2.02677	22.93	124	58	48	10	63	66
2014-11-30	2014	22.537	334	05:30:00	m	1.09332	23.12	132	72	59	13	63	60
2015-10-03	2015	24.6836	276	16:45:00	e	1.43379	22.98	85	39	24	7	6	46
2015-10-06	2015	24.6836	279	16:54:00	e	0.770234	23.09	86	40	18	9	10	46
2015-10-10	2015	24.6836	283	17:05:00	e	1.03376	24.05	60	27	15	3	13	33
2015-10-13	2015	24.6836	286	17:00:00	e	1.43604	23.89	53	21	17	4	15	32
2015-10-17	2015	24.6836	290	17:00:00	e	1.8084	23.44	65	24	16	7	10	41
2015-10-20	2015	24.6836	293	17:00:00	e	1.22727	23.26	74	35	21	4	13	39
2015-10-23	2015	24.6836	296	05:30:00	m	0.773333	23.26	93	46	34	8	14	47
2015-10-26	2015	24.6836	300	17:00:00	e	0.968784	24.15	85	45	25	10	12	40
2015-10-30	2015	24.6836	303	05:30:00	m	1.77308	24.66	63	26	16	8	14	37
2015-11-02	2015	24.6836	306	17:00:00	e	1.32703	24.1	60	24	14	7	15	36
2015-11-05	2015	24.6836	309	17:00:00	e	0.755223	23.92	49	16	9	5	17	33
2015-11-09	2015	24.6836	313	17:00:00	e	1.01504	24.1	64	29	19	9	16	35
2015-11-12	2015	24.6836	316	17:30:00	e	1.3463	24.07	80	38	24	8	15	42
2015-11-17	2015	24.6836	319	17:00:00	e	1.5415	24.71	84	48	19	20	22	36
2015-11-20	2015	24.6836	324	17:00:00	e	0.908161	25.03	86	40	18	14	24	46
2015-11-24	2015	24.6836	328	17:00:00	e	0.898478	25.39	97	58	25	27	26	39
2015-11-29	2015	24.6836	333	17:00:00	e	2.06214	26.55	111	60	33	21	32	51
2015-12-02	2015	24.6836	336	16:30:00	e	1.15	26.6	82	37	21	10	26	45
2015-12-05	2015	24.6836	339	17:15:00	e	0.835145	26.54	72	36	23	13	28	36
2015-12-09	2015	24.6836	343	17:05:00	e	1.03789	26.82	104	53	26	20	29	51
2015-12-13	2015	24.6836	347	17:00:00	e	1.75548	27	97	51	29	16	27	46
2015-12-14	2015	24.6836	348	17:10:00	e	1.89809	26.8333	99	52	33	14	28	47

## Sheet: Read me
Catagorical daytime:
m= morning		5:00-8:59
n(noon) = mid day		9:00-14:59
e=evening		15:00-18:30
SST_season
mean of daily sea surface temperatures for September to December for the cold season
mean of daily sea surface temperatures for January to April
warm season:
"juveniles" is the sum of pups and immatures (1-4 year olds)
