# Supplementary material for: On the Challenge of Interpreting Census Data: Insights from a Study of an Endangered Pinniped
Source: PLoS One. 2016 May 5;11(5):e0154588. doi: 10.1371/journal.pone.0154588 (PMC4858284; doi:10.1371/journal.pone.0154588)
Supplement: S2 Table — (XLSX) [file pone.0154588.s002.xlsx]

## Sheet: cold seasons
census date	adults counted	total marked, seen in cold season	marked count	Lincoln-Petersen Estimate	ratio total counted/estimate	Chapman's modified LP-index	CI	VarN		census date	juveniles counted	total marked, seen in cold season	marked count	Lincoln-Petersen Estimate	ratio total counted/ estimate	Chapman's modified LP-index	CI	VarN		time of day (Morning, mid-day, afternoon)	tide level	SST10	SSTc	day of year
2003
2003-09-17	91	114	21	407.333	0.223404	479.909	154.564	6187.19		2003-09-17	103	85	36	243.194	0.423529	240.73	23.7579	564.437		m	1.7255	20.81	22.9426	260
2003-09-18	68	114	11	581.091	0.117021	660.25	309.984	24885.9		2003-09-18	67	85	28	203.393	0.329412	200.655	22.6994	515.264		n	0.859974	20.76	22.9426	261
2003-09-19	58	115	9	605.778	0.0957447	683.4	353.242	32316.1		2003-09-19	59	85	25	200.6	0.294118	197.462	24	576.726		e	1.01307	20.71	22.9426	262
2003-09-20	40	115	6	626.667	0.0638298	678.429	416.671	44963.6		2003-09-20	69	86	30	197.8	0.348837	195.452	20.7969	432.51		n	1.01783	20.71	22.9426	263
2003-09-21	56	118	14	376	0.148936	451.2	178.264	8230.04		2003-09-21	70	89	29	214.828	0.325843	212	23.7365	563.419		n	1.18977	20.76	22.9426	264
2003-09-22	111	120	18	579.667	0.191489	712.263	262.203	17805.3		2003-09-22	81	89	33	218.455	0.370787	216.059	22.1427	490.298		m	0.816785	20.88	22.9426	265
2003-09-23	79	123	20	371.3	0.212766	471.381	154.893	6213.55		2003-09-23	47	91	15	285.133	0.164835	275	49.6766	2467.76		e	0.714558	21.09	22.9426	266
2003-09-27	113	129	23	461.826	0.244681	616.5	194.706	9818.25		2003-09-27	94	99	49	189.918	0.494949	189	12.9479	167.647		m	1.11955	21.95	22.9426	270
2003-09-29	89	130	19	440.316	0.202128	588.5	205.206	10905.8		2003-09-29	89	104	31	298.581	0.298077	294.312	34.41	1184.05		m	1.62883	22.2	22.9426	272
2003-10-01	102	131	24	399.5	0.255319	542.84	164.203	6982.91		2003-10-01	69	105	26	278.654	0.247619	273.815	35.1404	1234.85		e	1.70154	22.32	22.9426	274
2003-10-04	118	135	24	462.167	0.255319	646.36	200.311	10391.6		2003-10-04	86	106	34	268.118	0.320755	264.971	28.1125	790.315		e	0.614935	22.47	22.9426	277
2003-10-09	86	140	29	278.759	0.308511	407.9	103.64	2781.84		2003-10-09	97	112	51	213.02	0.455357	211.962	14.725	216.825		e	1.27723	23.01	22.9426	282
2003-10-12	88	141	26	318.154	0.276596	467.074	130.558	4414.51		2003-10-12	69	112	37	208.865	0.330357	207.158	18.3602	337.098		n	0.710109	23.4	22.9426	285
2003-10-16	95	141	34	262.647	0.361702	388.486	88.2632	2017.6		2003-10-16	76	114	36	240.667	0.315789	238.324	23.0451	531.075		n	0.526525	23.45	22.9426	289
2003-10-18	110	142	28	369.286	0.297872	546.345	150.693	5881.13		2003-10-18	107	114	65	187.662	0.570175	187.182	9.35841	87.5799		m	1.02583	23.32	22.9426	291
2003-10-20	108	142	34	298.588	0.361702	444.343	104.436	2824.75		2003-10-20	94	114	47	228	0.412281	226.604	17.4565	304.73		n	0.865867	23.24	22.9426	293
2003-10-24	111	146	31	336.581	0.329787	513.5	131.558	4482.39		2003-10-24	109	117	51	250.059	0.435897	248.615	18.6201	346.708		n	1.72371	23.17	22.9426	297
2003-10-26	120	146	35	322.286	0.37234	493.083	116.247	3499.76		2003-10-26	116	120	54	257.778	0.45	256.4	18.4925	341.974		e	2.16508	23.32	22.9426	299
2003-10-29	83	148	26	300.077	0.276596	462.556	128.313	4263.98		2003-10-29	116	121	68	206.412	0.561983	205.87	10.4384	108.96		n	0.105172	23.31	22.9426	302
2003-10-31	87	150	29	282	0.308511	441.933	113.605	3342.48		2003-10-31	93	122	49	231.551	0.401639	230.24	17.0667	291.272		n	0.302789	23.26	22.9426	304
2003-11-01	94	150	27	327.259	0.287234	511.321	141.692	5199.56		2003-11-01	85	122	42	246.905	0.344262	245	21.1488	447.273		n	0.496752	23.2	22.9426	305
2003-11-02	116	152	39	279.59	0.414894	446.525	95.7489	2374.34		2003-11-02	94	122	54	212.37	0.442623	211.455	13.6975	187.622		m	1.1578	23.18	22.9426	306
2003-11-03	103	153	27	358.593	0.287234	571	161.389	6745.66		2003-11-03	90	122	55	199.636	0.45082	198.875	12.1177	146.838		n	1.53476	23.14	22.9426	307
2003-11-04	100	155	28	335.714	0.297872	542.31	148.489	5710.38		2003-11-04	94	122	51	224.863	0.418033	223.712	15.7774	248.928		n	1.35485	23.09	22.9426	308
2003-11-05	118	155	32	346.625	0.340426	561.545	143.102	5303.57		2003-11-05	89	122	57	190.491	0.467213	189.862	10.7709	116.012		m	0.496937	22.97	22.9426	309
2003-11-06	88	155	22	376	0.234043	602.652	192.524	9599.38		2003-11-06	87	122	49	216.612	0.401639	215.48	15.3459	235.496		n	0.978852	22.87	22.9426	310
2003-11-09	128	155	36	334.222	0.382979	542.892	127.877	4235.08		2003-11-09	89	122	48	226.208	0.393443	224.918	16.7263	279.77		m	0.952944	22.64	22.9426	313
2003-11-12	92	155	31	278.968	0.329787	452.375	111.979	3247.47		2003-11-12	79	122	46	209.522	0.377049	208.362	15.2561	232.748		n	1.23957	22.34	22.9426	316
2003-11-14	134	155	34	370.471	0.361702	600.714	149.371	5778.37		2003-11-14	105	122	63	203.333	0.516393	202.719	11.0159	121.35		m	1.52312	22.15	22.9426	318
2003-11-16	88	155	39	212.103	0.414894	346.1	68.1546	1203		2003-11-16	79	122	41	235.073	0.336066	233.286	19.9824	399.298		m	1.52129	22.16	22.9426	320
2003-11-19	79	155	25	297.04	0.265957	479	136.139	4800		2003-11-19	79	122	38	253.632	0.311475	251.308	23.6012	557.018		m	0.960326	22.51	22.9426	323
mean	95.2581	139.839	25.8387	374.084	0.27488	527.506	165.743	8593.72		mean	86.4839	110.065	43.1613	227.14	0.38746	225.058	20.0137	468.576
SD	21.4118	14.7876	8.34704	104.725	0.0887983	92.3385	76.8246	9456.32		SD	16.217	14.0782	12.8013	29.129	0.0889922	27.9666	8.38285	462.103
2004
2004-09-08	87	169	21	700.143	0.12426	679	225.136	13127		2004-09-08	89	147	49	267	0.333333	265.4	20.2367	409.525		e	0.868634	21.58	22.2918	252
2004-09-13	126	174	30	730.8	0.172414	715.935	196.41	9990.84		2004-09-13	75	157	52	226.442	0.33121	225.566	13.8268	191.18		m	0.871274	21.35	22.2918	257
2004-09-15	94	178	34	492.118	0.191011	484.857	113.42	3331.59		2004-09-15	90	164	63	234.286	0.384146	233.609	12.4013	153.793		m	1.12801	21.15	22.2918	259
2004-09-18	76	185	25	562.4	0.135135	549.846	157.237	6403		2004-09-18	79	166	60	218.567	0.361446	218.016	10.7996	116.631		n	0.319654	20.73	22.2918	262
2004-09-21	102	187	29	657.724	0.15508	644.467	175.812	8005.17		2004-09-21	78	170	59	224.746	0.347059	224.15	11.3903	129.738		n	0.952611	20.66	22.2918	265
2004-09-25	126	196	45	548.8	0.229592	542.891	108.999	3076.94		2004-09-25	100	171	80	213.75	0.467836	213.469	7.666	58.7675		e	0.673042	20.43	22.2918	269
2004-09-29	132	196	41	631.024	0.209184	622.833	137.159	4872.19		2004-09-29	105	171	80	224.438	0.467836	224.086	8.78043	77.096		m	1.1012	20.69	22.2918	273
2004-10-03	110	196	30	718.667	0.153061	704.387	190.95	9443.09		2004-10-03	101	171	75	230.28	0.438596	229.842	9.92265	98.459		n	0.387587	21.16	22.2918	277
2004-10-05	133	197	37	708.135	0.187817	697.211	167.158	7236.51		2004-10-05	89	171	66	230.591	0.385965	230.045	11.0666	122.47		m	1.60084	21.39	22.2918	279
2004-10-08	139	200	47	591.489	0.235	585.25	116.392	3508.53		2004-10-08	81	172	58	240.207	0.337209	239.441	13.345	178.089		n	1.362	21.66	22.2918	282
2004-10-11	102	200	26	784.615	0.13	765.778	227.571	13412.5		2004-10-11	87	172	65	230.215	0.377907	229.667	11.0812	122.793		m	0.590027	21.66	22.2918	285
2004-10-13	120	200	40	600	0.2	592.195	130.482	4409.35		2004-10-13	78	172	57	235.368	0.331395	234.638	12.8956	166.296		m	0.3988	21.52	22.2918	287
2004-10-16	119	205	41	595	0.2	587.571	126.874	4168.88		2004-10-16	105	172	79	228.608	0.459302	228.225	9.24851	85.5349		e	1.78203	21.46	22.2918	290
2004-10-18	136	207	53	531.17	0.256039	526.704	93.6438	2271.08		2004-10-18	101	172	77	225.61	0.447674	225.231	9.14919	83.7076		n	0.251478	21.46	22.2918	292
2004-10-20	115	209	45	534.111	0.215311	528.565	104.199	2811.94		2004-10-20	103	172	77	230.078	0.447674	229.667	9.61568	92.4613		n	0.881675	21.48	22.2918	294
2004-10-24	128	209	39	685.949	0.186603	676.25	155.323	6248.04		2004-10-24	81	172	62	224.71	0.360465	224.175	10.8037	116.72		m	0.546104	21.55	22.2918	298
2004-10-26	146	211	55	560.109	0.260664	555.5	97.7567	2474.96		2004-10-26	88	172	62	244.129	0.360465	243.397	13.1665	173.357		n	1.50362	21.63	22.2918	300
2004-10-29	130	216	41	684.878	0.189815	675.833	150.127	5837.03		2004-10-29	86	172	61	242.492	0.354651	241.758	13.1326	172.466		m	1.16374	21.69	22.2918	303
2004-10-31	134	216	48	603	0.222222	596.857	116.676	3525.65		2004-10-31	94	172	73	221.479	0.424419	221.095	9.12115	83.1954		m	1.42277	21.84	22.2918	305
2004-11-03	131	216	50	565.92	0.231481	560.647	104.859	2847.63		2004-11-03	82	172	66	213.697	0.383721	213.313	8.93194	79.7795		n	0.795544	21.87	22.2918	308
2004-11-05	130	216	46	610.435	0.212963	603.83	121.583	3828.44		2004-11-05	106	172	78	233.744	0.453488	233.316	9.87838	97.5824		n	0.995882	21.87	22.2918	310
2004-11-07	119	216	37	694.703	0.171296	684.263	161.883	6786.97		2004-11-07	95	172	70	233.429	0.406977	232.915	10.802	116.683		n	1.45104	21.94	22.2918	312
2004-11-10	122	216	35	752.914	0.162037	740.417	183.967	8765.08		2004-11-10	102	172	76	230.842	0.44186	230.416	9.80677	96.1727		n	1.84547	22.02	22.2918	315
2004-11-13	124	216	39	686.769	0.180556	677.125	154.986	6220.97		2004-11-13	79	172	57	238.386	0.331395	237.621	13.2823	176.42		n	1.12433	22.32	22.2918	318
2004-11-15	117	216	38	665.053	0.175926	655.564	151.169	5918.34		2004-11-15	80	172	63	218.413	0.366279	217.953	9.87567	97.5289		e	2.11449	22.6	22.2918	320
2004-11-17	135	216	45	648	0.208333	640.565	132.793	4566.92		2004-11-17	60	172	45	229.333	0.261628	228.413	14.2177	202.142		e	1.61542	22.71	22.2918	322
2004-11-19	133	216	42	684	0.194444	675.233	147.824	5659.34		2004-11-19	107	172	76	242.158	0.44186	241.649	10.9651	120.234		n	0.798276	22.71	22.2918	324
2004-11-21	102	216	38	579.789	0.175926	572.103	127.121	4185.12		2004-11-21	62	172	46	231.826	0.267442	230.894	14.3953	207.224		n	1.53538	22.66	22.2918	326
mean	120.286	203.393	39.1786	635.99	0.191649	626.488	145.625	5819.04		mean	88.6786	169.857	65.4286	230.887	0.384759	230.285	11.4216	136.645
SD	16.6441	14.1718	8.38453	74.8369	0.0350561	71.8438	36.1748	2972		SD	12.8209	5.54252	10.5354	10.6992	0.0578385	10.5017	2.53397	68.0248
2005
2005-10-01	39	121	13	363	0.107438	347.571	134.152	4660.9		2005-10-01	87	165	61	235.328	0.369697	234.613	12.7713	163.107		e	1.40052	20	21.7942	274
2005-10-02	85	121	24	428.542	0.198347	418.68	121.455	3820.38		2005-10-02	92	165	59	257.288	0.357576	256.3	15.6816	245.911		m	0.885726	20.13	21.7942	275
2005-10-02	68	121	16	514.25	0.132231	494.176	184.705	8835.5		2005-10-02	128	165	77	274.286	0.466667	273.538	14.1406	199.956		e	1.38714	20.13	21.7942	275
2005-10-05	65	121	22	357.5	0.181818	349.087	102.102	2699.86		2005-10-05	85	174	57	259.474	0.327586	258.483	15.7611	248.412		m	1.215	20.2	21.7942	278
2005-10-08	106	121	33	388.667	0.272727	382.941	89.459	2072.64		2005-10-08	102	185	69	273.478	0.372973	272.686	14.5189	210.799		e	1.64625	19.84	21.7942	281
2005-10-11	103	121	31	402.032	0.256198	395.5	96.9259	2433.07		2005-10-11	120	194	92	253.043	0.474227	252.71	9.10421	82.8866		e	0.819184	19.88	21.7942	284
2005-10-14	116	121	36	389.889	0.297521	384.784	84.8782	1865.81		2005-10-14	116	202	100	234.32	0.49505	234.158	6.10351	37.2528		m	0.53125	19.92	21.7942	287
2005-10-17	84	121	28	363	0.231405	356.586	90.9136	2140.59		2005-10-17	146	210	134	228.806	0.638095	228.756	3.37827	11.4127		m	0.24587	20.5	21.7942	290
2005-10-20	86	123	31	341.226	0.252033	336.125	78.9771	1615.39		2005-10-20	119	215	114	224.43	0.530233	224.391	2.92103	8.53243		n	1.37576	20.97	21.7942	293
2005-10-23	103	123	30	422.3	0.243902	415	104.847	2847		2005-10-23	98	215	93	226.559	0.432558	226.489	3.94203	15.5396		n	1.18984	21.4	21.7942	296
2005-10-26	126	123	47	329.745	0.382114	327.083	56.8665	837.505		2005-10-26	115	217	112	222.812	0.516129	222.788	2.33928	5.47222		e	0.787846	21.76	21.7942	299
2005-10-29	115	123	31	456.29	0.252033	448.5	112.701	3289.52		2005-10-29	93	218	90	225.267	0.412844	225.22	3.22119	10.3761		m	0.591579	21.85	21.7942	302
2005-11-01	99	123	29	419.897	0.235772	412.333	106.264	2924.44		2005-11-01	128	219	127	220.724	0.579909	220.719	1.11146	1.23535		n	1.71691	21.92	21.7942	305
2005-11-04	124	123	35	435.771	0.284553	429.556	98.8693	2531.61		2005-11-04	84	219	80	229.95	0.365297	229.864	4.39609	19.3256		m	1.29778	21.96	21.7942	308
2005-11-07	133	123	39	419.462	0.317073	414.4	87.8775	2000		2005-11-07	108	221	107	223.065	0.484163	223.056	1.47301	2.16975		n	0.972715	22.08	21.7942	311
mean	96.8	121.933	29.6667	402.105	0.243011	394.155	103.4	2971.61		mean	108.067	198.933	91.4667	239.255	0.454867	238.918	7.3909	84.1592
SD	25.8711	1.0328	8.58293	48.3223	0.0693495	46.0444	28.9571	1865		SD	18.4873	22.2405	24.401	18.9181	0.0892592	18.5868	5.62524	98.6268
2007
2007-09-13	129	375	56	863.839	0.149333	856.544	152.72	6040.42		2007-09-13	115	266	100	305.9	0.37594	305.653	8.6092	74.1183		m	0.783495	21.41	20.5975	256
2007-09-16	82	375	39	788.462	0.104	779.2	162.91	6873.37		2007-09-16	113	266	97	309.876	0.364662	309.592	9.30396	86.5636		e	1.23243	20.88	20.5975	259
2007-09-19	108	375	55	736.364	0.146667	730.857	122.534	3888.56		2007-09-19	131	267	110	317.973	0.411985	317.703	9.19352	84.5208		n	1.17413	19.85	20.5975	262
2007-09-22	124	375	60	775	0.16	769.492	125.931	4107.12		2007-09-22	126	267	113	297.717	0.423221	297.561	6.75223	45.5927		n	1.08231	19.08	20.5975	265
2007-09-25	110	375	57	723.684	0.152	718.586	116.981	3544.1		2007-09-25	119	267	103	308.476	0.385768	308.231	8.62009	74.306		m	0.4048	18.81	20.5975	268
2007-09-28	99	375	46	807.065	0.122667	799	154.516	6183.33		2007-09-28	120	267	106	302.264	0.397004	302.065	7.6885	59.113		e	1.71248	18.87	20.5975	271
2007-10-01	76	375	45	633.333	0.12	628.391	107.234	2978.11		2007-10-01	105	267	97	289.021	0.363296	288.878	6.3745	40.6342		n	0.987441	19.1	20.5975	274
2007-10-04	107	375	44	911.932	0.117333	901.4	187.353	9090.7		2007-10-04	115	268	109	282.752	0.406716	282.673	4.70788	22.1641		m	1.44469	18.79	20.5975	277
2007-10-07	97	375	51	713.235	0.136	707.615	121.641	3832.08		2007-10-07	107	270	97	297.835	0.359259	297.653	7.29753	53.2539		n	1.50657	18.44	20.5975	280
2007-10-10	110	375	51	808.824	0.136	801.615	146.614	5567.05		2007-10-10	103	270	93	299.032	0.344444	298.83	7.709	59.4287		n	1.31784	18.49	20.5975	283
2007-10-13	97	376	39	935.179	0.103723	922.65	206.169	11008.3		2007-10-13	120	270	109	297.248	0.403704	297.1	6.57556	43.2379		e	1.68108	18.73	20.5975	286
2007-10-16	95	376	43	830.698	0.114362	821.545	166.661	7193.53		2007-10-16	90	270	80	303.75	0.296296	303.457	9.33233	87.0924		n	0.787021	19.07	20.5975	289
2007-10-19	102	376	49	782.694	0.130319	775.62	142.761	5278.27		2007-10-19	116	272	106	297.66	0.389706	297.514	6.54836	42.881		e	0.980759	19.34	20.5975	292
2007-10-22	127	376	65	734.646	0.172872	730.152	110.951	3188.16		2007-10-22	141	272	128	299.625	0.470588	299.512	5.79185	33.5455		n	1.14728	19.4	20.5975	295
2007-10-25	127	376	64	746.125	0.170213	741.4	114.604	3401.54		2007-10-25	105	272	101	282.772	0.371324	282.706	4.29777	18.4709		n	1.23846	19.63	20.5975	298
2007-10-28	150	376	75	752	0.199468	748.039	105.627	2889.54		2007-10-28	136	272	125	295.936	0.459559	295.833	5.47677	29.995		m	0.686121	19.97	20.5975	301
2007-10-31	134	376	71	709.634	0.18883	705.875	99.891	2584.21		2007-10-31	122	272	114	291.088	0.419118	290.991	5.25994	27.6669		m	1.94674	20.29	20.5975	304
2007-11-03	121	376	62	733.806	0.164894	729.063	113.808	3354.45		2007-11-03	111	272	108	279.556	0.397059	279.514	3.39274	11.5107		n	1.54098	20.78	20.5975	307
2007-11-06	136	376	72	710.222	0.191489	706.521	99.1931	2548.23		2007-11-06	135	272	126	291.429	0.463235	291.346	4.86116	23.6309		e	1.26758	20.87	20.5975	310
2007-11-09	133	377	59	849.847	0.156499	843.2	144.769	5427.79		2007-11-09	112	272	105	290.133	0.386029	290.028	5.47684	29.9958		m	0.897282	21.14	20.5975	313
2007-11-12	127	377	76	629.987	0.201592	627.364	78.7488	1606.06		2007-11-12	109	272	104	285.077	0.382353	285	4.64596	21.5849		n	0.390796	21.4	20.5975	316
2007-11-15	123	377	73	635.219	0.193634	632.405	81.8425	1734.73		2007-11-15	115	274	109	289.083	0.39781	289	4.84907	23.5135		n	0.746475	21.72	20.5975	319
2007-11-18	116	378	57	769.263	0.150794	763.534	127.82	4231.3		2007-11-18	119	276	114	288.105	0.413043	288.043	4.18935	17.5506		n	1.29054	21.89	20.5975	322
2007-11-21	153	378	90	642.6	0.238095	640.385	73.2612	1390.02		2007-11-21	99	277	94	291.734	0.33935	291.632	5.41843	29.3594		e	0.557473	21.9	20.5975	325
2007-11-24	133	378	69	728.609	0.18254	724.514	105.579	2886.88		2007-11-24	114	277	113	279.451	0.407942	279.439	1.87301	3.50816		n	1.7674	21.71	20.5975	328
2007-11-27	135	378	72	708.75	0.190476	705.082	98.6379	2519.78		2007-11-27	120	280	116	289.655	0.414286	289.607	3.71596	13.8084		e	1.94303	21.54	20.5975	331
2007-11-30	117	378	71	622.901	0.187831	620.139	80.2745	1668.9		2007-11-30	99	280	96	288.75	0.342857	288.691	4.10145	16.8219		m	1.65654	21.3	20.5975	334
2007-12-03	129	379	69	708.565	0.182058	704.714	100.985	2641.1		2007-12-03	103	280	101	285.545	0.360714	285.51	3.12459	9.76304		e	0.654098	21.04	20.5975	337
2007-12-06	112	379	58	731.862	0.153034	726.797	117.305	3563.74		2007-12-06	109	280	109	280	0.389286	280	0	0		n	0.955122	21.09	20.5975	340
2007-12-09	121	379	77	595.571	0.203166	593.359	70.3487	1281.7		2007-12-09	130	280	129	282.171	0.460714	282.162	1.58452	2.51071		e	1.33524	20.93	20.5975	343
2007-12-12	123	379	68	685.544	0.17942	681.899	96.6337	2418.42		2007-12-12	104	280	103	282.718	0.367857	282.702	2.1444	4.59847		m	1.095	21.18	20.5975	346
2007-12-15	140	379	82	647.073	0.216359	644.542	78.4763	1594.97		2007-12-15	62	281	62	281	0.220641	281	0	0		m	1.72855	21.25	20.5975	349
2007-12-18	136	379	72	715.889	0.189974	712.151	100.077	2593.85		2007-12-18	112	281	111	283.532	0.395018	283.518	1.95493	3.82175		n	0.686593	21.6	20.5975	352
2007-12-21	149	379	76	743.039	0.200528	739.26	102.599	2726.24		2007-12-21	111	282	110	284.564	0.390071	284.55	1.98763	3.95065		m	0.854118	21.94	20.5975	355
2007-12-24	141	379	79	676.443	0.208443	673.5	86.4614	1936.06		2007-12-24	120	283	119	285.378	0.420495	285.367	1.79846	3.23444		m	0.868538	22.3	20.5975	358
2007-12-27	121	379	72	636.931	0.189974	634.068	82.6348	1768.48		2007-12-27	91	283	89	289.36	0.314488	289.311	3.70856	13.7534		n	0.397181	22.18	20.5975	361
2007-12-30	115	380	63	693.651	0.165789	689.562	102.789	2736.35		2007-12-30	94	269	93	271.892	0.345725	271.872	2.31905	5.378		n	0.529292	22.12	20.5975	364
2008-01-02	156	380	74	801.081	0.194737	796.56	116.433	3510.94		2008-01-02	102	269	101	271.663	0.375465	271.647	2.08803	4.35986		e	0.868571	21.92	20.5975	367
2008-01-05	104	380	55	718.545	0.144737	713.375	117.31	3564.04		2008-01-05	77	284	76	287.737	0.267606	287.701	3.16201	9.99831		n	1.31904	22.31	20.5975	370
2008-01-08	111	381	56	755.196	0.146982	749.596	125.181	4058.35		2008-01-08	102	271	99	279.212	0.365314	279.16	3.78327	14.3131		n	0.655279	22.51	20.5975	373
2008-01-11	127	381	82	590.085	0.215223	588.108	66.2557	1136.9		2008-01-11	92	286	91	289.143	0.318182	289.12	2.5714	6.61212		e	1.82164	22.54	20.5975	376
2008-01-14	105	381	66	606.136	0.173228	603.358	79.3242	1629.62		2008-01-14	78	288	77	291.74	0.267361	291.705	3.16589	10.0228		m	1.43719	22.57	20.5975	379
mean	120.429	377.357	63.3333	728.322	0.167745	723.358	114.092	3623.27		mean	109.619	274.381	103.405	290.418	0.377274	290.323	4.65371	27.7663
SD	18.2411	1.97325	12.6137	81.2395	0.0329883	79.1592	31.5772	2116.46		SD	16.0243	6.17608	13.932	10.0071	0.0524124	9.93182	2.50167	25.6117
2008
2008-09-15	46	341	28	560.214	0.0821114	553.276	117.727	3589.41		2008-09-15	85	238	69	293.188	0.289916	292.629	12.6393	159.753		m	0.837097	23.42	22.9131	259
2008-09-18	48	341	22	744	0.0645161	727.609	205.6	10947.6		2008-09-18	65	238	55	281.273	0.231092	280.679	12.7078	161.489		m	1.23261	23.3	22.9131	262
2008-09-21	48	341	25	654.72	0.0733138	643.538	160.519	6673.08		2008-09-21	47	238	40	279.65	0.168067	278.805	15.007	225.209		e	1.36759	23.14	22.9131	265
2008-09-24	28	341	19	502.526	0.0557185	494.9	114.943	3421.71		2008-09-24	61	239	51	285.863	0.213389	285.154	13.9714	195.199		m	1.35263	22.97	22.9131	268
2008-09-27	36	341	17	722.118	0.0498534	702	221.043	12654		2008-09-27	54	241	50	260.28	0.207469	259.98	8.67089	75.1844		e	1.20838	22.62	22.9131	271
2008-09-30	41	341	23	607.87	0.0674487	597.5	148.48	5709.69		2008-09-30	63	242	59	258.407	0.243802	258.2	7.2	51.84		n	0.20896	22.47	22.9131	274
2008-10-03	31	341	20	528.55	0.058651	520.143	124.013	3983.02		2008-10-03	48	242	43	270.14	0.177686	269.614	11.6615	135.99		n	0.716253	22.6	22.9131	277
2008-10-06	38	341	21	617.048	0.0615836	605.273	158.643	6518.03		2008-10-06	54	243	49	267.796	0.201646	267.4	10.1043	102.097		e	0.936701	22.84	22.9131	280
2008-10-09	42	341	20	716.1	0.058651	699.286	203.303	10704.4		2008-10-09	59	243	58	247.19	0.238683	247.136	3.60105	12.9675		n	1.13392	23.07	22.9131	283
2008-10-12	77	341	43	610.628	0.1261	605.273	109.449	3102.4		2008-10-12	68	243	68	243	0.279835	243	0	0		n	1.42033	23.18	22.9131	286
2008-10-15	70	341	34	702.059	0.0997067	692.771	153.287	6085.37		2008-10-15	75	243	75	243	0.308642	243	0	0		n	1.87444	23.11	22.9131	289
2008-10-18	45	341	28	548.036	0.0821114	541.483	113.186	3317.87		2008-10-18	56	243	56	243	0.230453	243	0	0		n	0.327124	22.73	22.9131	292
2008-10-21	85	341	42	690.119	0.123167	683	133.968	4648.09		2008-10-21	60	243	55	265.091	0.226337	264.786	8.84705	78.2702		m	1.55092	22.46	22.9131	295
2008-10-25	82	341	47	594.936	0.13783	590.375	99.9501	2587.27		2008-10-25	60	243	58	251.379	0.238683	251.271	5.13491	26.3673		e	0.703432	22.72	22.9131	299
2008-10-27	97	341	51	648.569	0.14956	643.538	109.755	3119.79		2008-10-27	73	243	72	246.375	0.296296	246.342	2.79814	7.82961		m	0.405447	23.1	22.9131	301
2008-10-30	49	341	28	596.75	0.0821114	588.655	131.155	4454.95		2008-10-30	57	243	57	243	0.234568	243	0	0		n	0.97172	23.52	22.9131	304
2008-11-02	58	341	32	618.062	0.0938416	610.455	130.021	4378.28		2008-11-02	57	243	55	251.836	0.226337	251.714	5.45604	29.7683		e	1.73286	23.57	22.9131	307
2008-11-05	106	341	65	556.092	0.190616	553.455	74.0172	1418.86		2008-11-05	63	243	63	243	0.259259	243	0	0		e	1.06853	23.41	22.9131	310
2008-11-08	90	341	50	613.8	0.146628	609.235	101.695	2678.41		2008-11-08	65	243	62	254.758	0.255144	254.619	5.86727	34.4249		n	1.16196	23.2	22.9131	313
2008-11-11	94	341	48	667.792	0.140762	662.061	118.678	3647.65		2008-11-11	67	243	66	246.682	0.271605	246.642	3.10175	9.62085		n	1.41914	23.08	22.9131	316
2008-11-14	104	341	55	644.8	0.16129	640.25	104.262	2815.31		2008-11-14	56	244	54	253.037	0.221311	252.909	5.597	31.3264		m	0.146711	23.26	22.9131	319
2008-11-17	99	341	57	592.263	0.167155	588.655	89.0852	2055.35		2008-11-17	50	244	50	244	0.204918	244	0	0		e	1.24937	23.42	22.9131	322
2008-11-20	130	342	87	511.034	0.254386	509.602	52.5378	714.856		2008-11-20	52	244	51	248.784	0.209016	248.712	4.18175	17.4871		n	1.57799	23.36	22.9131	325
2008-11-23	104	342	52	684	0.152047	678.528	117.58	3580.46		2008-11-23	67	245	67	245	0.273469	245	0	0		n	1.28527	23.2	22.9131	328
2008-11-26	92	342	50	629.28	0.146199	624.471	105.681	2892.45		2008-11-26	68	245	68	245	0.277551	245	0	0		n	0.602016	23.11	22.9131	331
2008-11-29	117	342	71	563.577	0.207602	561.139	71.7497	1333.26		2008-11-29	66	245	66	245	0.269388	245	0	0		e	1.69501	22.86	22.9131	334
2008-12-02	100	342	51	670.588	0.149123	665.212	115.365	3446.85		2008-12-02	59	245	59	245	0.240816	245	0	0		n	0.910909	22.54	22.9131	337
2008-12-05	94	342	55	584.509	0.160819	580.875	88.7604	2040.39		2008-12-05	50	245	50	245	0.204082	245	0	0		n	0.699385	22.06	22.9131	340
2008-12-08	104	342	60	592.8	0.175439	589.41	86.4827	1937.02		2008-12-08	61	245	61	245	0.24898	245	0	0		n	1.19228	21.67	22.9131	343
2008-12-11	85	342	47	618.511	0.137427	613.542	106.346	2929		2008-12-11	48	245	48	245	0.195918	245	0	0		n	1.0515	21.8	22.9131	346
2008-12-14	132	342	70	644.914	0.204678	641.521	90.4672	2119.62		2008-12-14	57	245	57	245	0.232653	245	0	0		e	2.12989	22.12	22.9131	349
2008-12-17	97	342	49	677.02	0.143275	671.28	119.653	3707.82		2008-12-17	64	245	62	252.903	0.253061	252.81	4.79992	23.0393		m	1.35936	22.5	22.9131	352
2008-12-20	87	342	48	619.875	0.140351	615	105.506	2882.88		2008-12-20	56	245	56	245	0.228571	245	0	0		n	1.10875	22.62	22.9131	355
2008-12-23	86	342	46	639.391	0.134503	633.915	113.43	3332.18		2008-12-23	53	245	53	245	0.216327	245	0	0		m	0.895228	22.64	22.9131	358
2008-12-26	82	342	40	701.1	0.116959	693.366	140.53	5114.6		2008-12-26	48	245	48	245	0.195918	245	0	0		n	0.809601	22.61	22.9131	361
2008-12-29	104	342	54	658.667	0.157895	653.818	108.725	3061.49		2008-12-29	54	245	54	245	0.220408	245	0	0		m	0.76344	22.7	22.9131	364
2009-01-01	73	342	43	580.605	0.125731	575.864	100.453	2613.37		2009-01-01	49	245	49	245	0.2	245	0	0		n	0.488043	22.87	22.9131	366
2009-01-04	122	342	60	695.4	0.175439	690.623	111.111	3197.34		2009-01-04	60	245	59	249.153	0.240816	249.1	3.56511	12.71		m	1.3777	22.96	22.9131	369
2009-01-07	114	342	68	573.353	0.19883	570.667	75.8953	1491.78		2009-01-07	62	245	61	249.016	0.24898	248.968	3.43151	11.7752		e	0.935537	23.02	22.9131	372
2009-01-10	118	342	53	761.434	0.154971	754.87	135.867	4780.82		2009-01-10	59	246	59	246	0.239837	246	0	0		m	0.32901	23.08	22.9131	375
2009-01-13	135	342	74	623.919	0.216374	620.973	82.9934	1783.86		2009-01-13	73	247	73	247	0.295547	247	0	0		e	2.13722	23.26	22.9131	378
2009-01-16	93	342	46	691.435	0.134503	685	127.806	4230.33		2009-01-16	56	249	55	253.527	0.220884	253.464	3.93263	15.4656		e	1.55274	23.61	22.9131	381
2009-01-20	121	342	56	738.964	0.163743	733.14	126.253	4128.15		2009-01-20	46	250	46	250	0.184	250	0	0		m	1.05872	23.97	22.9131	385
mean	83.814	341.488	45.4651	632.498	0.133093	625.943	118.743	3949.51		mean	59.3256	243.744	57.3721	252.403	0.235381	252.277	3.54131	32.9724
SD	30.1135	0.505781	16.9022	63.043	0.0493802	61.403	34.3122	2481.04		SD	8.3857	2.44066	8.0918	12.5459	0.0331972	12.3398	4.57362	58.2486
2009
2009-09-11	54	358	25	773.28	0.0698324	758.423	200.843	10446.9		2009-09-11	72	190	65	210.462	0.342105	210.258	6.46548	41.8024		e	1.26311	22.99	23.423	254
2009-09-16	43	358	19	810.211	0.0530726	788.8	243.054	15299.6		2009-09-16	102	190	67	289.254	0.352632	288.309	16.2925	265.446		e	1.24213	22.57	23.423	259
2009-09-21	59	358	29	728.345	0.0810056	717	171.531	7620.06		2009-09-21	103	190	75	260.933	0.394737	260.368	11.9923	143.815		n	0.4644	22.58	23.423	264
2009-09-26	60	358	30	716	0.0837989	705.419	164.489	7007.22		2009-09-26	94	191	71	252.873	0.371728	252.333	11.5338	133.029		n	1.32086	22.52	23.423	269
2009-10-01	80	358	38	753.684	0.106145	744.615	157.492	6423.76		2009-10-01	85	194	64	257.656	0.329897	257	12.8133	164.182		e	1.032	22.48	23.423	274
2009-10-06	68	358	37	657.946	0.103352	650.868	130.003	4377.02		2009-10-06	88	201	69	256.348	0.343284	255.829	11.3843	129.603		n	1.48057	22.77	23.423	279
2009-10-11	51	358	34	537	0.0949721	532.371	94.8832	2331.6		2009-10-11	95	209	80	248.188	0.382775	247.889	8.51518	72.5083		n	1.00455	22.93	23.423	284
2009-10-16	61	358	39	559.949	0.108939	555.45	95.8871	2381.2		2009-10-16	93	214	81	245.704	0.378505	245.463	7.60233	57.7954		m	0.541304	23.46	23.423	289
2009-10-21	82	358	42	698.952	0.117318	691.953	133.699	4629.46		2009-10-21	75	218	70	233.571	0.321101	233.423	5.82532	33.9344		m	1.66729	23.49	23.423	294
2009-10-26	72	358	39	660.923	0.108939	654.175	127.43	4205.5		2009-10-26	97	222	89	241.955	0.400901	241.822	5.61659	31.5461		n	1.02187	22.71	23.423	299
2009-10-31	93	359	48	695.562	0.133705	689.612	123.419	3944.95		2009-10-31	95	224	93	228.817	0.415179	228.787	2.5965	6.7418		e	1.12701	22.88	23.423	304
2009-11-05	99	362	58	617.897	0.160221	614.254	91.457	2166.25		2009-11-05	91	224	89	229.034	0.397321	229	2.75362	7.58242		m	1.04937	23.53	23.423	309
2009-11-11	77	362	46	605.957	0.127072	601.426	100.501	2615.85		2009-11-11	76	225	76	225	0.337778	225	0	0		n	1.58703	23.38	23.423	315
2009-11-16	61	362	37	596.811	0.10221	591.263	109.709	3117.17		2009-11-16	60	225	60	225	0.266667	225	0	0		n	1.63371	22.98	23.423	320
2009-11-21	86	366	45	699.467	0.122951	693.109	127.73	4225.33		2009-11-21	60	225	60	225	0.266667	225	0	0		m	1.14032	22.76	23.423	325
2009-11-26	75	372	42	664.286	0.112903	658.256	121.044	3794.55		2009-11-26	74	226	73	229.096	0.323009	229.068	2.51841	6.3424		e	0.768524	22.93	23.423	330
2009-12-01	114	376	56	765.429	0.148936	759.614	128.405	4270.11		2009-12-01	60	226	59	229.831	0.261062	229.783	3.24504	10.5303		m	0.789191	23.4	23.423	335
2009-12-06	96	377	57	634.947	0.151194	631.172	94.3512	2305.53		2009-12-06	79	227	78	229.91	0.343612	229.886	2.3331	5.44336		e	1.89016	23.68	23.423	340
mean	73.9444	362	40.0556	676.48	0.110365	668.766	134.218	5064.56		40109.8	83.2778	212.278	73.2778	239.924	0.346053	239.679	6.19377	61.6834
SD	18.807	6.44433	10.7072	75.5458	0.028227	72.234	40.3924	3360.23		27.0908	14.2985	15.1417	10.3059	18.5828	0.0467971	18.3265	4.96915	75.4914
2010
2010-09-28	47	355	20	834.25	0.056338	812.714	248.017	15930.8		2010-09-28	79	171	64	211.078	0.374269	210.692	8.89941	79.1996		n	0.689468	21.23	20.8344	271
2010-10-01	28	355	15	662.667	0.0422535	644.25	201.212	10485.3		2010-10-01	56	172	39	246.974	0.226744	245.525	18.4357	339.874		n	0.607835	20.92	20.8344	274
2010-10-04	46	355	30	544.333	0.084507	538.742	104.52	2829.29		2010-10-04	52	179	45	206.844	0.251397	206.391	9.48569	89.9783		e	0.74856	20.67	20.8344	277
2010-10-07	44	355	24	650.833	0.0676056	639.8	158.744	6526.3		2010-10-07	46	182	38	220.316	0.208791	219.538	12.7616	162.859		n	1.50341	20.28	20.8344	280
2010-10-10	75	355	37	719.595	0.104225	711	149.721	5805.54		2010-10-10	71	188	65	205.354	0.345745	205.182	5.86603	34.4103		m	1.6796	20.09	20.8344	283
2010-10-13	53	357	31	610.355	0.0868347	603.125	125.868	4103.02		2010-10-13	53	191	50	202.46	0.26178	202.294	5.69437	32.4259		n	0.487853	19.82	20.8344	286
2010-10-16	76	357	39	695.692	0.109244	688.15	138.169	4944.23		2010-10-16	73	192	71	197.408	0.369792	197.361	3.0221	9.13306		m	1.36114	19.72	20.8344	289
2010-10-19	69	357	43	572.86	0.120448	568.545	95.2238	2348.37		2010-10-19	69	194	67	199.791	0.345361	199.735	3.29647	10.8667		e	1.22672	19.67	20.8344	292
2010-10-22	98	357	63	555.333	0.176471	552.781	72.7265	1369.81		2010-10-22	80	194	78	198.974	0.402062	198.937	2.70914	7.33945		m	0.60383	20.14	20.8344	295
2010-10-25	95	358	52	654.038	0.145251	649.264	107.44	2989.58		2010-10-25	70	194	67	202.687	0.345361	202.603	4.06608	16.533		e	1.68199	20.29	20.8344	298
2010-10-28	111	358	60	662.3	0.167598	658.148	101.131	2648.79		2010-10-28	80	195	79	197.468	0.405128	197.45	1.88481	3.5525		n	1.00222	20.39	20.8344	301
2010-10-31	86	358	54	570.148	0.150838	566.873	83.2194	1793.59		2010-10-31	62	195	60	201.5	0.307692	201.426	3.8015	14.4514		n	1.21499	20.28	20.8344	304
2010-11-03	96	358	44	781.091	0.122905	772.844	153.522	6104.03		2010-11-03	76	196	74	201.297	0.377551	201.253	2.94242	8.65786		n	1.39144	20.35	20.8344	307
2010-11-06	60	359	41	525.366	0.114206	521.857	82.1837	1749.23		2010-11-06	62	196	61	199.213	0.311224	199.177	2.63032	6.91857		n	0.603602	20.51	20.8344	310
2010-11-09	106	360	71	537.465	0.197222	535.486	63.1389	1032.45		2010-11-09	60	196	58	202.759	0.295918	202.678	3.98497	15.88		n	0.901034	20.22	20.8344	313
2010-11-12	103	360	63	588.571	0.175	585.625	80.4275	1675.27		2010-11-12	68	197	68	197	0.345178	197	0	0		m	1.51832	20.31	20.8344	316
2010-11-15	75	360	53	509.434	0.147222	507.074	66.7926	1155.4		2010-11-15	77	198	75	203.28	0.378788	203.237	2.9301	8.58549		n	1.23852	20.66	20.8344	319
2010-11-18	113	361	77	529.779	0.213296	528.077	58.2199	877.845		2010-11-18	75	199	74	201.689	0.371859	201.667	2.10819	4.44444		n	1.0223	21.45	20.8344	322
2010-11-21	123	362	81	549.704	0.223757	547.927	60.625	951.871		2010-11-21	77	199	76	201.618	0.38191	201.597	2.03693	4.1491		e	1.52533	21.71	20.8344	325
2010-11-24	111	362	78	515.154	0.21547	513.633	54.2836	763.155		2010-11-24	62	199	61	202.262	0.306533	202.226	2.67956	7.18002		m	0.78246	21.49	20.8344	328
2010-11-27	183	362	110	602.236	0.303867	600.73	58.6347	890.397		2010-11-27	64	199	64	199	0.321608	199	0	0		e	1.26083	21.06	20.8344	331
2010-11-30	146	363	94	563.809	0.258953	562.242	57.7551	863.885		2010-11-30	72	199	72	199	0.361809	199	0	0		e	0.582997	20.79	20.8344	334
2010-12-03	141	363	93	550.355	0.256198	548.872	55.5099	798.023		2010-12-03	75	199	75	199	0.376884	199	0	0		m	0.404209	20.93	20.8344	337
2010-12-06	110	363	72	554.583	0.198347	552.479	66.1415	1132.98		2010-12-06	54	199	54	199	0.271357	199	0	0		n	0.478298	21.59	20.8344	340
2010-12-09	94	364	61	560.918	0.167582	558.274	74.3511	1431.69		2010-12-09	71	199	69	204.768	0.346734	204.714	3.28051	10.7617		e	1.92553	21.83	20.8344	343
mean	91.56	358.96	56.24	604.035	0.156226	598.741	100.703	3248.04		mean	67.36	192.88	64.16	204.03	0.331659	203.867	4.10064	34.688
SD	35.8865	2.93655	24.509	84.3366	0.0671521	80.3888	50.0028	3567.38		SD	9.74628	8.26297	11.5603	10.2232	0.0540437	9.90902	4.3148	73.5876
2011
2011-09-08	50	336	21	800	0.0625	780.227	233.362	14103.8		2011-09-08	79	209	75	220.147	0.358852	220.053	4.49964	20.2468		e	0.780079	22.79	21.8008	251
2011-09-14	72	336	38	636.632	0.113095	629.795	125.774	4096.93		2011-09-14	106	215	106	215	0.493023	215	0	0		n	1.44978	22.02	21.8008	257
2011-09-20	75	337	37	683.108	0.109792	675	141.698	5200		2011-09-20	75	215	72	223.958	0.334884	223.877	4.22594	17.8586		m	1.43606	21.33	21.8008	263
2011-09-26	50	337	26	648.077	0.0771513	637.444	156.009	6303.37		2011-09-26	43	215	41	225.488	0.190698	225.286	6.60327	43.6032		e	0.968946	21.87	21.8008	269
2011-10-02	41	338	23	602.522	0.0680473	592.25	147.129	5606.21		2011-10-02	52	216	52	216	0.240741	216	0	0		n	0.174894	21.78	21.8008	275
2011-10-08	96	340	52	627.692	0.152941	623.094	103.294	2763.29		2011-10-08	84	217	83	219.614	0.382488	219.595	2.0347	4.14002		n	1.28066	21.08	21.8008	281
2011-10-14	88	343	49	616	0.142857	611.32	103.107	2753.28		2011-10-14	63	218	63	218	0.288991	218	0	0		m	0.764947	21.29	21.8008	287
2011-10-20	77	343	49	539	0.142857	535.64	81.7874	1732.4		2011-10-20	64	218	64	218	0.293578	218	0	0		m	1.55321	20.93	21.8008	293
2011-10-26	125	343	79	542.722	0.230321	540.8	62.6146	1015.37		2011-10-26	70	218	70	218	0.321101	218	0	0		e	1.12228	21.7	21.8008	299
2011-10-31	86	344	49	603.755	0.142442	599.3	99.6067	2569.52		2011-10-31	73	218	72	221.028	0.330275	221	2.44949	6		m	2.065	22.66	21.8008	304
2011-11-06	106	346	70	523.943	0.202312	521.944	62.647	1016.43		2011-11-06	81	218	81	218	0.37156	218	0	0		n	1.29863	22.38	21.8008	310
2011-11-12	122	346	76	555.421	0.219653	553.299	66.5277	1146.25		2011-11-12	74	219	73	222	0.333333	221.973	2.4219	5.8656		n	0.429679	21.5	21.8008	316
2011-11-18	104	346	73	492.932	0.210983	491.365	53.8421	750.79		2011-11-18	67	219	66	222.318	0.30137	222.284	2.73831	7.49833		n	0.805806	20.86	21.8008	322
2011-11-24	150	347	101	515.347	0.291066	514.176	47.7735	591.085		2011-11-24	50	219	50	219	0.228311	219	0	0		m	0.729765	20.7	21.8008	328
2011-11-30	78	348	49	553.959	0.140805	550.42	85.088	1875.04		2011-11-30	45	219	45	219	0.205479	219	0	0		n	0.759347	21.17	21.8008	334
2011-12-06	145	348	87	580	0.25	578.023	65.7368	1119.16		2011-12-06	62	219	62	219	0.283105	219	0	0		m	0.599	22.26	21.8008	340
2011-12-07	120	348	81	515.556	0.232759	513.988	55.1573	787.918		2011-12-07	61	219	60	222.65	0.273973	222.607	3.06606	9.4007		e	0.93375	22.48	21.8008	341
mean	93.2353	342.706	56.4706	590.392	0.164093	585.181	99.4797	3142.99		mean	67.5882	217.118	66.7647	219.835	0.307751	219.804	1.64937	6.74196
SD	32.1783	4.48281	23.8907	76.276	0.0680262	71.9431	48.7808	3358.49		SD	15.7363	2.57105	15.6226	2.77204	0.0733036	2.73158	2.06709	11.4278
2012
2012-09-20	83	399	55	602.127	0.137845	599	83.6113	1810.53		2012-09-20	176	249	133	329.504	0.534137	329.224	9.54219	91.0534		n	1.11089	22.11	21.8779	264
2012-09-28	101	404	57	715.86	0.141089	711.241	110.771	3177.82		2012-09-28	149	270	129	311.86	0.477778	311.692	7.19575	51.7788		e	1.14113	21.84	21.8779	272
2012-10-04	78	404	39	808	0.0965347	798.875	163.731	6942.82		2012-10-04	133	270	116	309.569	0.42963	309.376	7.67176	58.8559		e	1.70485	21.7333	21.8779	278
2012-10-10	85	404	64	536.562	0.158416	534.846	58.6818	891.828		2012-10-10	120	270	100	324	0.37037	323.663	10.3513	107.15		m	0.969919	NA	21.8779	284
2012-10-16	78	406	47	673.787	0.115764	668.854	110.627	3169.56		2012-10-16	108	274	102	290.118	0.372263	290.019	5.29499	28.037		n	1.52305	NA	21.8779	290
2012-10-23	96	406	72	541.333	0.17734	539.808	55.6655	802.503		2012-10-23	108	277	100	299.16	0.361011	299.02	6.42164	41.2374		n	1.54159	NA	21.8779	297
2012-10-29	107	406	77	564.182	0.189655	562.538	59.0367	902.649		2012-10-29	108	282	100	304.56	0.35461	304.416	6.57	43.165		n	0.429187	NA	21.8779	303
2012-11-04	110	406	82	544.634	0.20197	543.301	52.2944	708.247		2012-11-04	103	289	101	294.723	0.349481	294.686	3.25305	10.5823		e	1.54504	NA	21.8779	309
2012-11-10	79	406	57	562.702	0.140394	560.379	69.7389	1259.58		2012-11-10	144	291	144	291	0.494845	291	0	0		n	1.40038	22.26	21.8779	315
2012-11-16	117	406	79	601.291	0.194581	599.325	66.6705	1151.18		2012-11-16	114	293	114	293	0.389078	293	0	0		m	0.577177	21.49	21.8779	321
2012-11-22	138	406	91	615.692	0.224138	613.924	64.0976	1064.04		2012-11-22	125	293	124	295.363	0.423208	295.352	1.78323	3.1799		e	0.753176	21.31	21.8779	327
2012-11-28	149	407	94	645.138	0.230958	643.211	68.5224	1216.02		2012-11-28	108	293	106	298.528	0.361775	298.495	3.11334	9.69291		m	1.06346	21.8	21.8779	333
2012-12-02	91	407	61	607.164	0.149877	604.419	78.8176	1608.87		2012-12-02	84	294	83	297.542	0.282313	297.512	2.97011	8.82157		n	0.654908	21.84	21.8779	337
2012-12-05	79	408	52	619.846	0.127451	616.358	89.4753	2073.39		2012-12-05	112	294	112	294	0.380952	294	0	0		e	0.972961	21.75	21.8779	340
mean	99.3571	405.357	66.2143	617.023	0.163287	614.006	80.8387	1912.79		mean	120.857	281.357	111.714	302.352	0.398675	302.247	4.58338	32.3967
SD	22.7684	2.16997	16.6141	75.4554	0.0406836	73.5507	30.2698	1654.1		SD	23.201	13.5454	16.2832	12.2285	0.0667965	12.1285	3.5022	34.9361
2013
2013-09-23	83	318	30	879.8	0.0943396	863.387	226.618	13300.4		2013-09-23	147	181	91	292.385	50.2762	291.783	13.1327	172.467		e	1.35472	21.27	21.9615	266
2013-09-29	53	318	29	581.172	0.091195	573.2	128.59	4282.42		2013-09-29	111	197	70	312.386	35.533	311.338	17.8365	318.142		e	0.692275	20.99	21.9615	272
2013-10-05	63	319	29	693	0.0909091	681.667	167.172	7237.73		2013-10-05	109	201	80	273.863	39.801	273.321	12.0385	144.925		n	1.83011	20.95	21.9615	278
2013-10-11	57	321	26	703.731	0.0809969	690.704	179.744	8367.24		2013-10-11	89	211	71	264.493	33.6493	264	11.2719	127.055		e	0.832141	21.46	21.9615	284
2013-10-17	78	321	43	582.279	0.133956	577.136	104.737	2841.04		2013-10-17	90	220	81	244.444	36.8182	244.256	6.71417	45.0801		e	1.12767	21.72	21.9615	290
2013-10-23	79	321	42	603.786	0.130841	598.07	112.342	3268.6		2013-10-23	107	225	99	243.182	44	243.08	4.93555	24.3597		n	0.883102	21.51	21.9615	296
2013-10-29	82	321	52	506.192	0.161994	503.264	74.0958	1421.88		2013-10-29	82	225	78	236.538	34.6667	236.443	4.70013	22.0912		m	0.909892	21.77	21.9615	302
2013-11-04	52	322	31	540.129	0.0962733	533.969	109.333	3095.83		2013-11-04	73	230	71	236.479	30.8696	236.417	3.79002	14.3643		n	0.798065	21.88	21.9615	308
2013-11-10	46	322	21	705.333	0.0652174	689.045	199.058	10262		2013-11-10	86	233	84	238.548	36.0515	238.506	3.12469	9.76371		m	1.74427	22.13	21.9615	314
2013-11-16	94	322	53	571.094	0.164596	567.241	90.2648	2110.14		2013-11-16	101	233	101	233	43.3476	233	0	0		m	0.832966	21.86	21.9615	320
2013-11-23	47	322	28	540.5	0.0869565	533.621	115.127	3432.63		2013-11-23	68	234	68	234	29.0598	234	0	0		e	1.39813	21.64	21.9615	327
2013-11-29	83	322	46	581	0.142857	576.277	100.448	2613.1		2013-11-29	91	235	91	235	38.7234	235	0	0		m	0.542285	22.06	21.9615	333
2013-12-05	51	322	25	656.88	0.0776398	645	165.644	7106		2013-12-05	94	235	94	235	40	235	0	0		m	1.58	22.04	21.9615	339
2013-12-08	43	322	20	692.3	0.0621118	675.762	198.211	10174.9		2013-12-08	85	235	84	237.798	35.7447	237.776	2.22088	4.93232		e	1.3544	22.27	21.9615	342
mean	65.0714	320.929	33.9286	631.228	0.105706	622.024	140.813	5679.57		mean	95.2143	221.071	83.0714	251.222	37.7529	250.994	5.6975	63.0843
SD	17.2959	1.49174	11.0764	97.9395	0.0344	93.7169	47.5753	3708.5		SD	19.5652	17.1754	10.9226	25.059	5.54278	24.7447	5.74268	94.3929
2014
2014-10-07	56	250	38	368.421	0.152	365.846	58.8635	897.362		2014-10-07	59	132	53	146.943	0.401515	146.778	4.85641	23.5847		e	1.61954	21.78	22.5434	280
2014-10-12	38	250	20	475	0.08	465.143	126.999	4177.12		2014-10-12	46	132	34	178.588	0.257576	177.6	12.911	166.693		e	1.79818	21.57	22.5434	285
2014-10-18	60	250	30	500	0.12	492.903	112.642	3286.05		2014-10-18	53	139	47	156.745	0.338129	156.5	6.07983	36.9643		m	0.869123	21.28	22.5434	291
2014-10-21	45	250	25	450	0.1	443.077	104.841	2846.65		2014-10-21	39	139	33	164.273	0.23741	163.706	9.38231	88.0277		n	1.3379	21.37	22.5434	294
2014-10-24	71	250	43	412.791	0.172	409.727	68.1351	1202.31		2014-10-24	68	140	59	161.356	0.421429	161.15	5.68305	32.2971		e	1.5651	21.51	22.5434	297
2014-10-29	31	250	22	352.273	0.088	348.217	70.7994	1298.18		2014-10-29	39	142	35	158.229	0.246479	157.889	7.14524	51.0544		e	1.57108	21.88	22.5434	302
2014-11-02	33	250	21	392.857	0.084	386.909	90.1905	2106.67		2014-11-02	42	142	39	152.923	0.274648	152.725	5.38182	28.964		n	1.73008	21.94	22.5434	306
2014-11-06	64	250	32	500	0.128	493.394	108.945	3073.88		2014-11-06	59	142	54	155.148	0.380282	155	4.72077	22.2857		e	1.36436	21.9	22.5434	310
2014-11-09	77	250	28	687.5	0.112	674.103	180.536	8441.12		2014-11-09	52	142	49	150.694	0.34507	150.58	4.07242	16.5846		e	1.70545	21.79	22.5434	313
2014-11-13	65	250	48	338.542	0.192	337.082	42.775	473.866		2014-11-13	45	147	45	147	0.306122	147	0	0		e	1.24783	21.81	22.5434	317
2014-11-17	58	250	42	345.238	0.168	343.395	48.364	605.786		2014-11-17	61	148	61	148	0.412162	148	0	0		m	0.7675	22.27	22.5434	321
2014-11-21	40	251	22	456.364	0.0876494	448.217	113.809	3354.48		2014-11-21	63	148	62	150.387	0.418919	150.365	1.79681	3.22852		n	1.89587	22.79	22.5434	325
2014-11-25	58	251	42	346.619	0.167331	344.767	48.5766	611.124		2014-11-25	66	148	66	148	0.445946	148	0	0		e	2.02677	22.93	22.5434	329
2014-11-30	72	251	51	354.353	0.203187	352.769	45.6255	539.126		2014-11-30	60	148	60	148	0.405405	148	0	0		m	1.09332	23.12	22.5434	334
mean	54.8571	250.214	33.1429	427.14	0.132441	421.825	87.2214	2350.98		mean	53.7143	142.071	49.7857	154.735	0.349364	154.521	4.43069	33.5489
SD	15.007	0.425815	10.7048	95.6134	0.0427012	92.3204	39.789	2158.24		SD	9.9956	5.48374	11.2741	8.83757	0.0729912	8.57795	3.8715	45.5492
2015
2015-10-03	39	205	17	470.294	0.0829268	456.778	145.091	5536.17		2015-10-03	46	119	31	176.581	0.260504	175.25	28.9437	220.312		e	1.43379	23.45	24.6836	276
2015-10-06	40	205	15	546.667	0.0731707	526.875	187.224	9218.41		2015-10-06	46	120	30	184	0.25	182.452	31.8215	266.301		e	0.770234	23.48	24.6836	279
2015-10-10	27	205	11	503.182	0.0536585	479.667	190.702	9564.03		2015-10-10	33	129	29	146.793	0.224806	146.333	15.5229	63.3692		e	1.03376	23.24	24.6836	283
2015-10-13	21	205	11	391.364	0.0536585	376.667	133.637	4696.62		2015-10-13	32	129	26	158.769	0.20155	157.889	22.2236	129.885		e	1.43604	23.18	24.6836	286
2015-10-17	24	205	11	447.273	0.0536585	428.167	162.427	6938.19		2015-10-17	41	129	35	151.114	0.271318	150.667	15.6267	64.2192		e	1.8084	23.76	24.6836	290
2015-10-20	35	205	11	652.273	0.0536585	617	264.834	18444.9		2015-10-20	39	129	35	143.743	0.271318	143.444	12.4516	40.7741		e	1.22727	24.35	24.6836	293
2015-10-23	46	205	17	554.706	0.0829268	536.889	180.57	8574.77		2015-10-23	47	129	41	147.878	0.317829	147.571	12.8517	43.4362		m	0.773333	24.58	24.6836	296
2015-10-26	45	205	22	419.318	0.107317	411	109.296	3141.5		2015-10-26	40	131	39	134.359	0.29771	134.3	5.37224	7.59		e	0.968784	24.83	24.6836	300
2015-10-30	26	205	12	444.167	0.0585366	426.846	155.412	6351.87		2015-10-30	37	131	34	142.559	0.259542	142.314	11.2186	33.0988		m	1.77308	24.1	24.6836	303
2015-11-02	24	205	14	351.429	0.0682927	342.333	101.93	2732.36		2015-11-02	36	132	31	153.29	0.234848	152.781	16.7225	73.5412		e	1.32703	24.24	24.6836	306
2015-11-05	16	205	7	468.571	0.0341463	436.75	202.972	10834.3		2015-11-05	33	132	30	145.2	0.227273	144.871	13.0805	44.9965		e	0.755223	23.69	24.6836	309
2015-11-09	29	205	18	330.278	0.0878049	324.263	81.8234	1760.7		2015-11-09	35	132	33	140	0.25	139.824	9.43912	23.4311		e	1.01504	24.14	24.6836	313
2015-11-12	38	205	19	410	0.0926829	400.7	113.369	3380.02		2015-11-12	42	133	38	147	0.285714	146.744	11.6982	35.9888		e	1.3463	23.94	24.6836	316
2015-11-17	48	207	18	552	0.0869565	535.421	174.457	8003.97		2015-11-17	36	133	34	140.824	0.255639	140.657	9.20028	22.2604		e	1.5415	24.36	24.6836	319
2015-11-20	40	207	17	487.059	0.0821256	472.778	151.722	6053.83		2015-11-20	46	133	44	139.045	0.330827	138.956	6.76479	12.0348		e	0.908161	24.52	24.6836	324
2015-11-24	58	207	32	375.188	0.154589	370.879	75.7259	1508.06		2015-11-24	39	133	39	133	0.293233	133	0	0		e	0.898478	24.92	24.6836	328
2015-11-29	60	207	26	477.692	0.125604	468.926	120.606	3825.3		2015-11-29	51	133	50	135.66	0.37594	135.627	4.03233	4.27605		e	2.06214	25.17	24.6836	333
2015-12-02	37	207	12	638.25	0.057971	607	248.85	16285.7		2015-12-02	45	134	42	143.571	0.313433	143.419	8.95035	21.0674		e	1.15	25.35	24.6836	336
2015-12-05	36	207	17	438.353	0.0821256	426.556	131	4513.09		2015-12-05	36	134	36	134	0.268657	134	0	0		e	0.835145	25.79	24.6836	339
2015-12-09	53	207	25	438.84	0.120773	431	109.2	3136		2015-12-09	51	134	49	139.469	0.365672	139.4	5.96585	9.36		e	1.03789	26.45	24.6836	343
2015-12-13	51	207	22	479.864	0.10628	469.261	131.832	4570.56		2015-12-13	46	135	44	141.136	0.325926	141.044	6.89124	12.4889		e	1.75548	26.72	24.6836	347
2015-12-14	52	207	22	489.273	0.10628	478.304	135.368	4819.09		2015-12-14	47	135	45	141	0.333333	140.913	6.70277	11.8151		e	1.89809	26.64	24.6836	348
mean	38.4091	205.818	17.0909	471.184	0.0829611	455.639	150.366	6540.43		mean	41.0909	130.864	37.0455	146.318	0.282503	145.975	11.6128	51.8294
SD	12.3776	1.00647	6.00721	82.0218	0.0289041	75.8005	48.6594	4346.24		SD	5.91132	4.17812	6.6295	12.7351	0.0460354	12.3295	8.07393	69.2926

## Sheet: warm season
census date	adults counted	total marked, seen in warm season	marked count	Lincoln-Petersen Estimate	ratio total counted/estimate	Chapman's modified LP-index	CI	VarN		census date	juveniles counted	total marked, seen in warm season	marked count	Lincoln-Petersen Estimate	ratio total counted/ estimate	Chapman's modified LP-index	CI	VarN		time of day (Morning, mid-day, evening)	tide level	SST10	SSTw	day of year
2003-03-12	188	17	9	355.111	0.529412	339.2	130.769	4428.79		2003-03-12	138	37	28	182.357	0.756757	177.345	28.0733	207.26		e	1.12008	26.68	24.087	71
2003-03-14	170	25	5	850	0.2	740	474.137	58221.4		2003-03-14	98	47	16	287.875	0.340426	273.706	93.967	2322.1		m	0.735143	26.77	24.087	73
2003-03-15	205	29	12	495.417	0.413793	474.385	181.908	8569.98		2003-03-15	136	51	29	239.172	0.568627	232.9	47.8077	601.072		m	0.596326	26.7	24.087	74
2003-03-19	153	44	18	374	0.409091	363.737	114.055	3369.02		2003-03-19	135	78	43	244.884	0.551282	241.091	38.8586	397.104		e	1.75176	25.9	24.087	78
2003-03-21	162	47	12	634.5	0.255319	600.846	258.91	17360.9		2003-03-21	140	86	45	267.556	0.523256	263.609	42.7416	480.432		e	2.15234	25.22	24.087	80
2003-03-22	159	56	11	809.455	0.196429	759	353.952	32446.2		2003-03-22	89	90	28	286.071	0.311111	279.31	68.3249	1227.69		m	1.45288	25.13	24.087	81
2003-03-23	149	60	16	558.75	0.266667	537.235	199.361	10293.3		2003-03-23	130	95	44	280.682	0.463158	276.556	47.4514	592.145		e	1.78206	25.12	24.087	82
2003-03-29	89	81	14	514.929	0.17284	491	199.438	10301.2		2003-03-29	77	107	23	358.217	0.214953	347.75	100.45	2653.56		e	0.868165	25.54	24.087	88
2003-03-31	105	87	19	480.789	0.218391	465.4	158.351	6494.06		2003-03-31	116	108	44	284.727	0.407407	280.8	48.9785	630.873		e	1.19898	25.81	24.087	90
2003-04-06	128	89	23	495.304	0.258427	482.75	146.88	5587.31		2003-04-06	131	108	47	301.021	0.435185	297	49.8311	653.027		m	1.72375	24.8	24.087	96
2003-04-07	87	89	16	483.938	0.179775	464.882	174.554	7891.07		2003-04-07	97	108	51	205.412	0.472222	203.538	27.2606	195.435		n	0.928913	24.79	24.087	97
2003-04-08	116	89	20	516.2	0.224719	500.429	166.612	7189.31		2003-04-08	124	108	38	352.421	0.351852	346.154	71.5989	1348.17		n	0.849556	24.63	24.087	98
2003-04-10	147	89	17	769.588	0.191011	739	279.643	20252.6		2003-04-10	106	108	36	318	0.333333	312.324	65.5483	1129.94		m	1.40667	24.31	24.087	100
2003-04-11	94	90	15	564	0.166667	539.312	213.179	11769.7		2003-04-11	84	109	35	261.6	0.321101	257.361	51.8503	707.022		m	1.18797	24.25	24.087	101
2003-04-12	83	90	20	373.5	0.222222	363	115.827	3474.55		2003-04-12	91	109	33	300.576	0.302752	294.941	64.7489	1102.54		n	1.57138	24.22	24.087	102
2003-04-13	132	90	14	848.571	0.155556	805.867	341.197	30149.9		2003-04-13	140	109	53	287.925	0.486239	284.611	42.3272	471.16		e	1.03194	24.17	24.087	103
2003-04-14	101	90	21	432.857	0.233333	420.909	133.311	4602.64		2003-04-14	94	109	36	284.611	0.330275	279.865	56.8689	850.511		n	1.45904	24.04	24.087	104
2003-04-15	124	90	20	558	0.222222	540.667	181.54	8535.35		2003-04-15	157	109	58	295.052	0.53211	291.898	39.97	420.146		n	1.74743	23.95	24.087	105
2003-04-16	133	90	27	443.333	0.3	434.5	117.599	3581.61		2003-04-16	138	109	41	366.878	0.376147	360.738	71.1042	1329.6		n	2.26194	23.92	24.087	106
2003-04-17	99	91	16	563.062	0.175824	540.176	206.177	11009.2		2003-04-17	99	109	32	337.219	0.293578	330.303	76.3414	1532.68		n	1.10054	23.88	24.087	107
2003-04-18	80	91	11	661.818	0.120879	620	291.283	21973.8		2003-04-18	87	109	35	270.943	0.321101	266.444	54.3484	776.79		n	0.564432	23.9	24.087	108
2003-04-19	120	91	15	728	0.164835	694.75	280.741	20412.1		2003-04-19	141	109	59	260.492	0.541284	257.967	33.3005	291.63		n	0.427371	23.81	24.087	109
2003-04-20	150	91	16	853.125	0.175824	816.176	321.916	26838.6		2003-04-20	148	109	52	310.231	0.477064	306.434	47.4159	591.261		m	1.70717	23.75	24.087	110
2003-04-21	145	91	21	628.333	0.230769	609.545	201.097	10473.4		2003-04-21	161	109	58	302.569	0.53211	299.288	41.2824	448.188		n	1.18549	23.55	24.087	111
2003-04-22	116	91	10	1055.6	0.10989	977.545	495.749	63649.9		2003-04-22	130	109	48	295.208	0.440367	291.408	47.7812	600.407		m	1.70934	23.47	24.087	112
2003-04-22	105	91	10	955.5	0.10989	885.545	446.715	51681.6		2003-04-22	93	109	29	349.552	0.266055	341.533	84.943	1897.52		e	1.43789	23.47	24.087	112
2003-04-23	129	91	23	510.391	0.252747	497.333	152.039	5986.64		2003-04-23	112	109	47	259.745	0.431193	256.604	41.0756	443.708		m	1.38896	23.35	24.087	113
2003-04-23	114	91	21	494	0.230769	479.909	154.564	6187.19		2003-04-23	107	109	44	265.068	0.40367	261.6	44.5634	522.261		n	0.714	23.35	24.087	113
2003-04-24	141	91	16	801.938	0.175824	767.471	301.51	23543.8		2003-04-24	124	109	48	281.583	0.440367	278.061	44.9342	530.987		m	1.16913	23.23	24.087	114
2003-04-24	147	91	28	477.75	0.307692	468.517	124.989	4045.94		2003-04-24	132	109	54	266.444	0.495413	263.582	37.5343	370.5		e	0.674173	23.23	24.087	114
2003-04-25	120	93	15	744	0.16129	709.875	287.486	21404.7		2003-04-25	98	113	45	246.089	0.39823	243.196	39.4358	408.989		m	1.07757	23.04	24.087	115
2003-04-25	128	93	15	793.6	0.16129	756.875	307.938	24558.5		2003-04-25	140	113	64	247.188	0.566372	245.123	28.5704	214.666		e	0.797552	23.04	24.087	115
2003-04-26	126	94	13	911.077	0.138298	860.786	380.833	37561.5		2003-04-26	94	120	35	322.286	0.291667	316.667	67.6116	1202.19		m	0.743368	22.82	24.087	116
2003-04-26	116	94	17	641.412	0.180851	616.5	230.532	13763.8		2003-04-26	129	120	57	271.579	0.475	268.966	36.9727	359.496		e	1.07063	22.82	24.087	116
2003-04-27	118	94	12	924.333	0.12766	868.615	400.452	41531.3		2003-04-27	137	122	53	315.358	0.434426	311.778	48.2965	613.426		m	0.567581	22.57	24.087	117
2003-04-27	116	94	15	726.933	0.159574	693.688	280.509	20378.4		2003-04-27	128	122	52	300.308	0.42623	296.943	46.0008	556.495		e	1.15457	22.57	24.087	117
mean	127.639	80.6944	16.1944	639.698	0.216661	609.04	244.604	18320		mean	118.917	102.611	42.7778	286.303	0.425342	281.594	52.1714	796.694
SD	28.5419	21.6238	4.96168	185.025	0.0881622	167.503	105.915	15821.8		SD	22.6733	19.7054	11.3291	39.8244	0.10938	38.8198	17.7867	578.375
2007										2007
2007-03-06	167	239	61	654.311	0.25523	649.323	110.135	3141.39		2007-03-06	224	264	174	339.862	0.659091	339.429	13.7582	49.7797		m	1.45769	25.75	23.799	65
2007-03-09	160	239	51	749.804	0.213389	742.077	146.06	5525.08		2007-03-09	188	279	150	349.68	0.537634	349.212	16.8707	74.8507		n	0.888078	26.06	23.799	68
2007-03-12	127	239	52	583.712	0.217573	578.623	104.725	2840.39		2007-03-12	200	300	174	344.828	0.58	344.571	11.8248	36.772		n	1.27468	25.77	23.799	71
2007-03-15	144	239	52	661.846	0.217573	655.604	123.451	3946.96		2007-03-15	178	314	168	332.69	0.535032	332.58	8.02937	16.9549		e	0.963727	25.64	23.799	74
2007-03-18	114	239	34	801.353	0.142259	787.571	199.076	10263.9		2007-03-18	157	319	146	343.034	0.45768	342.871	10.6957	30.085		n	1.81633	25.45	23.799	77
2007-03-21	171	239	73	559.849	0.305439	556.838	79.4579	1635.12		2007-03-21	175	322	170	331.471	0.52795	331.415	5.7153	8.5903		m	0.969918	25.19	23.799	80
2007-03-24	118	239	45	626.711	0.188285	619.87	125.313	4066.95		2007-03-24	172	323	167	332.671	0.517028	332.613	5.90371	9.16601		n	0.924839	24.65	23.799	83
2007-03-27	139	239	58	572.776	0.188285	568.492	95.4303	2358.56		2007-03-27	190	328	186	335.054	0.567073	335.016	4.54363	5.42921		e	0.822717	23.65	23.799	86
mean	142.5	239	53.25	651.295	0.216004	644.8	122.956	4222.3		mean	185.5	306.125	166.875	338.661	0.547686	338.463	9.66767	28.9535
SD	21.9935	0	11.4611	86.2234	0.0485859	83.2766	36.8014	2713.56		SD	20.2837	23.2713	13.0869	6.72159	0.0579689	6.58568	4.35978	24.22
2008										2008
2008-03-04	157	179	88	319.352	0.49162	318.551	31.1001	250.494		2008-03-04	230	247	214	265.467	0.866397	265.381	3.39405	3.02947		e	1.30024	25.75	26.124	64
2008-03-07	122	179	58	376.517	0.324022	374.254	56.2997	820.895		2008-03-07	165	269	156	284.519	0.579926	284.42	6.67118	11.7041		n	0.406408	26.03	26.124	67
2008-03-10	110	179	48	410.208	0.268156	406.755	72.2455	1351.75		2008-03-10	173	291	159	316.623	0.546392	316.462	9.30719	22.7808		m	1.05496	26.35	26.124	70
2008-03-13	104	179	48	387.833	0.268156	384.714	66.7793	1154.94		2008-03-13	150	309	147	315.306	0.475728	315.264	5.14834	6.97052		e	0.99008	26.53	26.124	73
2008-03-16	177	179	81	391.148	0.452514	389.732	45.6672	540.112		2008-03-16	183	313	177	323.61	0.565495	323.551	5.62221	8.31275		e	0.904868	26.69	26.124	76
mean	134	179	64.6	377.012	0.360894	374.801	54.4184	823.638		mean	180.2	285.8	170.6	301.105	0.606788	301.016	6.02859	10.5595
SD	31.6149	0	18.783	34.4377	0.104933	33.5659	16.5413	446.528		SD	30.343	27.8065	26.5951	24.9704	0.150539	24.9731	2.18191	7.50499
2010										2010
2010-04-13	67	300	32	628.125	0.106667	381.2	140.417	5185.27		2010-04-13	116	146	44	384.909	0.30137	381.2	71.8061	1355.98		m	0.485718	26.61	26.242	103
2010-04-17	49	300	17	864.706	0.0566667	382.2	290.149	22139.8		2010-04-17	108	181	71	275.324	0.392265	274.528	28.4831	213.356		n	1.36964	26.7	26.242	107
2010-04-19	46	300	25	552	0.0833333	383.2	130.463	4476.16		2010-04-19	99	184	78	233.538	0.423913	233.177	17.7097	82.4808		n	0.759562	26.61	26.242	109
2010-04-25	107	300	59	544.068	0.196667	384.2	80.6943	1712.44		2010-04-25	130	206	121	221.322	0.587379	221.27	6.56408	11.3313		m	0.603156	26.63	26.242	115
mean	67.25	300	33.25	647.225	0.110833	382.7	160.431	8378.43		mean	113.25	179.25	78.5	278.773	0.426232	277.544	31.1407	415.787
SD	28.0758	0	18.2277	149.858	0.0607591	1.29099	90.3391	9295.8		SD	13.1498	24.811	31.9009	74.439	0.119329	72.7754	28.549	632.355
2011										2011
2011-03-05	94	229	45	478.356	0.196507	474	87.4558	1980.85		2011-03-05	109	135	54	272.5	0.4	270	38.6783	393.429		n	1.27209	26.18	26.119	64
2011-03-08	140	229	65	493.231	0.283843	490.364	72.6453	1366.75		2011-03-08	123	176	90	240.533	0.511364	239.824	17.6321	81.7592		m	1.5787	26.42	26.119	67
2011-03-13	144	229	68	484.941	0.296943	482.333	68.7594	1224.44		2011-03-13	140	209	119	245.882	0.569378	245.575	11.0512	32.1183		e	1.12867	26.37	26.119	72
2011-03-16	187	229	81	528.679	0.353712	526.317	68.5072	1215.48		2011-03-16	127	226	111	258.577	0.49115	258.286	11.9758	37.7172		e	0.7096	26.35	26.119	75
2011-03-19	163	229	69	540.971	0.30131	537.857	79.3497	1630.67		2011-03-19	123	227	122	228.861	0.537445	228.846	2.45297	1.58239		m	0.826054	26.06	26.119	78
2011-03-22	107	229	50	490.06	0.218341	486.059	85.061	1873.85		2011-03-22	115	228	111	236.216	0.486842	236.143	5.77493	8.77051		n	0.908086	26.04	26.119	81
2011-03-24	150	229	72	477.083	0.31441	474.753	64.5317	1078.5		2011-03-24	135	229	127	243.425	0.554585	243.312	6.77654	12.0767		e	1.73472	25.87	26.119	83
mean	140.714	229	64.2857	499.046	0.280724	495.955	75.1871	1481.51		mean	124.571	204.286	104.857	246.571	0.507252	245.998	13.4774	81.0647
SD	31.7685	0	12.5925	25.3633	0.0549891	25.5732	8.86261	350.705		SD	10.7371	36.0172	25.3865	14.6296	0.0565794	13.9279	12.1536	140.327
2012										2012
2012-03-09	144	339	83	588.145	0.244838	585.905	70.4015	1283.63		2012-03-09	245	159	111	350.946	0.698113	349.232	26.0602	178.602		e	2.15812	26.62	25.996	69
2012-03-15	173	339	80	733.087	0.235988	729.37	101.129	2648.66		2012-03-15	153	226	101	342.356	0.446903	341.216	28.3953	212.042		e	1.0883	26.24	25.996	75
2012-03-22	181	339	110	557.809	0.324484	556.477	53.0582	729.088		2012-03-22	168	292	144	340.667	0.493151	340.331	14.7606	57.2979		m	1.09463	25.41	25.996	82
2012-03-27	118	339	69	579.739	0.20354	577	77.0776	1538.62		2012-03-27	144	299	132	326.182	0.441472	325.977	11.8256	36.7772		m	1.77972	25.45	25.996	87
2012-04-04	210	339	121	588.347	0.356932	587.033	54.1819	760.297		2012-04-04	181	300	173	313.873	0.576667	313.793	6.32022	10.505		m	0.557351	26.15	25.996	95
2012-04-12	135	339	63	726.429	0.185841	721.5	115.44	3451.33		2012-04-12	128	302	123	314.276	0.407285	314.177	8.31928	18.2013		e	1.32232	26.28	25.996	103
mean	160.167	339	87.6667	628.926	0.258604	626.214	78.548	1735.27		mean	169.833	263	130.667	331.383	0.510598	330.788	15.9469	85.571
SD	33.9259	0	23.0101	78.9216	0.0678765	77.6735	25.2304	1094.05		SD	41.1797	58.672	25.6801	15.5923	0.108941	15.0191	9.23565	87.1821
2013										2013
2013-02-26	152	225	58	589.655	0.257778	585.068	100.174	2598.9		2013-02-26	174	249	68	637.147	0.273092	631.522	97.8628	2518.64		e	1.4153	25.3	24.821	57
2013-03-01	190	225	63	678.571	0.28	673.469	113.49	3335.7		2013-03-01	201	258	109	475.761	0.422481	473.782	45.0602	533.97		e	1.97613	25.36	24.821	60
2013-03-04	146	225	52	631.731	0.231111	625.83	117.271	3561.67		2013-03-04	172	287	150	329.093	0.522648	328.815	12.8359	43.3296		e	0.855479	25.41	24.821	63
2013-03-07	146	225	64	513.281	0.284444	510.108	77.931	1572.88		2013-03-07	171	297	171	297	0.575758	297	0	0		e	0.646101	25.89	24.821	66
2013-03-10	121	225	43	633.14	0.191111	625.636	131.711	4492.79		2013-03-10	178	300	177	301.695	0.59	301.685	2.1079	1.16851		e	1.89472	26.17	24.821	69
2013-03-12	139	225	72	434.375	0.32	432.425	56.3541	822.48		2013-03-12	186	302	183	306.951	0.60596	306.924	3.50435	3.22957		e	1.98313	26.39	24.821	71
mean	149	225	58.6667	580.126	0.260741	575.423	99.4884	2730.74		mean	180.333	282.167	143	391.275	0.498323	389.955	26.8952	516.723
SD	22.7684	0	10.1522	90.5178	0.0451208	88.8627	27.8434	1353.57		SD	11.5007	22.9732	45.5412	138.189	0.128887	135.975	38.5977	1002.85
2014										2014
2014-03-22	129	216	66	422.182	0.305556	419.104	57.6266	873.326		2014-03-22	135	180	97	250.515	0.538889	249.796	17.621	81.6567		e	1.5076	25.68	25.728	81
2014-03-27	88	216	46	413.217	0.212963	409.021	70.3218	1300.5		2014-03-27	153	204	152	205.342	0.745098	205.333	1.3159	0.45538		n	1.62327	24.93	25.728	86
mean	108.5	216	56	417.7	0.259259	414.063	63.9742	1086.91		mean	144	192	124.5	227.929	0.641993	227.565	9.46845	41.056
SD	na	na	na	na	na	na	na	na		SD	na	na	na	na	na	na	na	na
2015										2015
2015-03-05	88	206	23	788.174	0.11165	766.625	242.406	15218.2		2015-03-05	110	167	50	367.4	0.299401	363.471	60.6663	967.889		e	1.24	25.35	25.664	64
2015-03-08	46	206	24	394.833	0.116505	388.16	96.2093	2397.23		2015-03-08	101	192	76	255.158	0.395833	254.338	21.6658	123.447		n	1.47	25.31	25.664	67
2015-03-11	93	206	40	478.95	0.194175	473.585	96.7598	2424.74		2015-03-11	123	209	113	227.496	0.54067	227.333	7.97511	16.7265		m	1.8	25.15	25.664	70
2015-03-14	56	206	28	412	0.135922	405.862	94.8671	2330.81		2015-03-14	87	213	86	215.477	0.403756	215.448	3.69508	3.5907		n	1.09	25.23	25.664	73
2015-03-17	114	206	53	443.094	0.257282	439.833	73.1362	1385.29		2015-03-17	95	215	92	222.011	0.427907	221.935	5.98223	9.41147		e	0.63	25.48	25.664	76
2015-03-19	74	206	26	586.308	0.126214	574	159.291	6571.43		2015-03-19	133	215	131	218.282	0.609302	218.258	2.82468	2.0983		n	2.08	25.45	25.664	78
mean	78.5	206	32.3333	517.227	0.156958	508.011	127.112	5054.61		mean	108.167	201.833	91.3333	250.971	0.446145	250.13	17.1349	187.194
SD	25.0739	0	11.8434	149.13	0.0574923	142.736	63.4943	5300.18		SD	17.3944	19.1459	28.3384	58.8072	0.11113	57.2662	22.4018	385.275
